# Supplementary material for: Bioinformatic Amplicon Read Processing Strategies Strongly Affect Eukaryotic Diversity and the Taxonomic Composition of Communities
Source: PLoS One. 2015 Jun 5;10(6):e0130035. doi: 10.1371/journal.pone.0130035 (PMC4457843; doi:10.1371/journal.pone.0130035)
Supplement: S1 Text — (TXT) [file pone.0130035.s002.txt]

Commands used in mothur:

SHHH.flows:

First, fasta, qual and flow files were extracted from sff files:
mothur > sffinfo(sff=HL4M15Z01.sff, flow=T)
205367 seqs
mothur > sffinfo(sff=HL4M15Z02.sff, flow=T)
223553 seqs
mothur > sffinfo(sff=Tg_20_04042013_1.sff, flow=T)
17955 seqs
mothur > sffinfo(sff=Tg_21_04042013_1.sff, flow=T)
19113 seqs
mothur > sffinfo(sff=Tg_22_04042013_1.sff, flow=T)
18723 seqs
mothur > sffinfo(sff=Tg_23_04042013_1.sff, flow=T)
19427 seqs

The flow data were trimmed so that no errors in barcode or primer sequence were allowed:

mothur > trim.flows(flow=HL4M15Z01.flow, oligos=20samples.oligos, pdiffs=0, bdiffs=0, processors=4)
mothur > trim.flows(flow=HL4M15Z02.flow, oligos=20samples.oligos, pdiffs=0, bdiffs=0, processors=4)
mothur > trim.flows(flow=Tg_20_04042013_1.flow, oligos=20samples.oligos, pdiffs=0, bdiffs=0, processors=4)
mothur > trim.flows(flow=Tg_21_04042013_1.flow, oligos=20samples.oligos, pdiffs=0, bdiffs=0, processors=4)
mothur > trim.flows(flow=Tg_22_04042013_1.flow, oligos=20samples.oligos, pdiffs=0, bdiffs=0, processors=4)
mothur > trim.flows(flow=Tg_23_04042013_1.flow, oligos=20samples.oligos, pdiffs=0, bdiffs=0, processors=4)

De-noising the flow files:
mothur > shhh.flows(file=HL4M15Z01.flow.files, processors=4)
 # of unique seqs	12970

mothur > shhh.flows(file=HL4M15Z02.flow.files, processors=4)
# of unique seqs	14087

mothur > shhh.flows(file=Tg_20_04042013_1.flow.files, processors=4)
# of unique seqs	1849

mothur > shhh.flows(file=Tg_21_04042013_1.flow.files, processors=4)
# of unique seqs	1480

mothur > shhh.flows(file=Tg_22_04042013_1.flow.files, processors=4)
# of unique seqs	1765

mothur > shhh.flows(file=Tg_23_04042013_1.flow.files, processors=4)
# of unique seqs	1358

Trimming sequences as in other pipelines:

mothur > trim.seqs(fasta=HL4M15Z01.shhh.fasta, name=HL4M15Z01.shhh.names, oligos=20samples.oligos, pdiffs=0, bdiffs=0, maxhomop=6, maxambig=0, minlength=200, processors=4)
mothur > trim.seqs(fasta=HL4M15Z02.shhh.fasta, name=HL4M15Z02.shhh.names, oligos=20samples.oligos, pdiffs=0, bdiffs=0, maxhomop=6, maxambig=0, minlength=200, processors=4)
mothur > trim.seqs(fasta=Tg_20_04042013_1.shhh.fasta, name=Tg_20_04042013_1.shhh.names, oligos=20samples.oligos, pdiffs=0, bdiffs=0, maxhomop=6, maxambig=0, minlength=200, processors=4)
mothur > trim.seqs(fasta=Tg_21_04042013_1.shhh.fasta, name=Tg_21_04042013_1.shhh.names, oligos=20samples.oligos, pdiffs=0, bdiffs=0, maxhomop=6, maxambig=0, minlength=200, processors=4)
mothur > trim.seqs(fasta=Tg_22_04042013_1.shhh.fasta, name=Tg_22_04042013_1.shhh.names, oligos=20samples.oligos, pdiffs=0, bdiffs=0, maxhomop=6, maxambig=0, minlength=200, processors=4)
mothur > trim.seqs(fasta=Tg_23_04042013_1.shhh.fasta, name=Tg_23_04042013_1.shhh.names, oligos=20samples.oligos, pdiffs=0, bdiffs=0, maxhomop=6, maxambig=0, minlength=200, processors=4)


mothur > summary.seqs(fasta=HL4M15Z01.shhh.trim.fasta, name=HL4M15Z01.shhh.trim.names)
# of unique seqs	12958
# of seqs	72291
mothur > summary.seqs(fasta=HL4M15Z02.shhh.trim.fasta, name=HL4M15Z02.shhh.trim.names)
# of unique seqs	14079
# of seqs	81327
mothur > summary.seqs(fasta=Tg_20_04042013_1.shhh.trim.fasta, name=Tg_20_04042013_1.shhh.trim.names)
# of unique seqs	1848
# of seqs	10104
mothur > summary.seqs(fasta=Tg_21_04042013_1.shhh.trim.fasta, name=Tg_21_04042013_1.shhh.trim.names)
# of unique seqs	1479
# of seqs	11891
mothur > summary.seqs(fasta=Tg_22_04042013_1.shhh.trim.fasta, name=Tg_22_04042013_1.shhh.trim.names)
# of unique seqs	1765
# of seqs	11990
mothur > summary.seqs(fasta=Tg_23_04042013_1.shhh.trim.fasta, name=Tg_23_04042013_1.shhh.trim.names)
# of unique seqs	1353
# of seqs	10071

Files were merged, for unique sequence and downstream analyses:

mothur > merge.files(input=HL4M15Z01.shhh.trim.fasta-HL4M15Z02.shhh.trim.fasta-Tg_20_04042013_1.shhh.trim.fasta-Tg_21_04042013_1.shhh.trim.fasta-Tg_22_04042013_1.shhh.trim.fasta-Tg_23_04042013_1.shhh.trim.fasta, output=20samples.shhh.trim.fasta)

mothur > merge.files(input=HL4M15Z01.shhh.trim.names-HL4M15Z02.shhh.trim.names-Tg_20_04042013_1.shhh.trim.names-Tg_21_04042013_1.shhh.trim.names-Tg_22_04042013_1.shhh.trim.names-Tg_23_04042013_1.shhh.trim.names, output=20samples.shhh.trim.names)

mothur > merge.files(input=HL4M15Z01.shhh.groups-HL4M15Z02.shhh.groups-Tg_20_04042013_1.shhh.groups-Tg_21_04042013_1.shhh.groups-Tg_22_04042013_1.shhh.groups-Tg_23_04042013_1.shhh.groups, output=20samples.shhh.groups)

# of unique seqs	33482
# of seqs	197674

mothur > unique.seqs(fasta=20samples.shhh.trim.fasta, name=20samples.shhh.trim.names)
mothur > summary.seqs(fasta=20samples.shhh.trim.unique.fasta, name=20samples.shhh.trim.unique.names)
# of unique seqs	23336
# of seqs	197674


mothur > align.seqs(fasta=20samples.shhh.trim.unique.fasta, reference=silva.seed_v119.align, flip=t, processors=4)

mothur > summary.seqs(fasta=20samples.shhh.trim.unique.align, name=20samples.shhh.trim.unique.names)

mothur > screen.seqs(fasta=20samples.shhh.trim.unique.align, name=20samples.shhh.trim.unique.names, group=20samples.shhh.groups, end=43116, optimize=start, criteria=95, processors=4)

mothur > summary.seqs(fasta=20samples.shhh.trim.unique.good.align, name=20samples.shhh.trim.unique.good.names)
# of unique seqs	 21600
# of seqs	182622

mothur > filter.seqs(fasta=20samples.shhh.trim.unique.good.align, vertical=T, trump=.)

mothur > unique.seqs(fasta=20samples.shhh.trim.unique.good.filter.fasta, name=20samples.shhh.trim.unique.good.names)
# of unique seqs	 17848
# of seqs	182622

mothur > list.seqs(name=20samples.shhh.trim.unique.good.filter.names)

mothur > get.seqs(group=20samples.shhh.good.groups, accnos=current)

mothur > pre.cluster(fasta=20samples.shhh.trim.unique.good.filter.unique.fasta, name=20samples.shhh.trim.unique.good.filter.names, group=20samples.shhh.good.pick.groups, diffs=2)
# of unique seqs	 13110
# of seqs	182622


UCHIME chimera removal:

mothur > chimera.uchime(fasta=20samples.shhh.trim.unique.good.filter.unique.precluster.fasta, name=20samples.shhh.trim.unique.good.filter.unique.precluster.names, group=20samples.shhh.good.pick.groups)
mothur > remove.seqs(accnos=20samples.shhh.trim.unique.good.filter.unique.precluster.uchime.accnos, fasta=20samples.shhh.trim.unique.good.filter.unique.precluster.fasta, name=20samples.shhh.trim.unique.good.filter.unique.precluster.names, group=20samples.shhh.good.pick.groups, dups=T)
Removed 27869 sequences from your name file.
Removed 9890 sequences from your fasta file.
Removed 27869 sequences from your group file.
# of unique seqs:	3220
total # of seqs:	154753

ChimeraSlayer chimera removal:

mothur > chimera.slayer(fasta=20samples.shhh.trim.unique.good.filter.unique.precluster.fasta, reference=self, name=20samples.shhh.trim.unique.good.filter.unique.precluster.names, group=20samples.shhh.good.pick.groups)
mothur > remove.seqs(accnos=20samples.shhh.trim.unique.good.filter.unique.precluster.slayer.accnos, fasta=20samples.shhh.trim.unique.good.filter.unique.precluster.fasta, name=20samples.shhh.trim.unique.good.filter.unique.precluster.names, group=20samples.shhh.good.pick.groups, dups=T)
Removed 24871 sequences from your name file.
Removed 9465 sequences from your fasta file.
Removed 24871 sequences from your group file.
# of unique seqs:	3299
total # of seqs:	153820

OTUs (same commands both in UCHIME and ChimeraSlayer):

mothur > dist.seqs(fasta=20samples.shhh.trim.unique.good.filter.unique.precluster.pick.fasta)
mothur > cluster(column=20samples.shhh.trim.unique.good.filter.unique.precluster.pick.dist, name=20samples.shhh.trim.unique.good.filter.unique.precluster.pick.names)

Removing singletons:
mothur > split.abund(fasta=20samples.shhh.trim.unique.good.filter.unique.precluster.pick.fasta, list=20samples.shhh.trim.unique.good.filter.unique.precluster.pick.an.list, cutoff=1, accnos=true)
mothur > count.seqs(name=20samples.shhh.trim.unique.good.filter.unique.precluster.pick.names)
mothur > split.abund(fasta=20samples.shhh.trim.unique.good.filter.unique.precluster.pick.fasta, count=20samples.shhh.trim.unique.good.filter.unique.precluster.pick.count_table, cutoff=1, accnos=true)
mothur > remove.seqs(accnos=rare.accnos, fasta=20samples.shhh.trim.unique.good.filter.unique.precluster.pick.fasta, name=20samples.shhh.trim.unique.good.filter.unique.precluster.pick.names)
Removed 2227 sequences from your name file.
Removed 2227 sequences from your fasta file.
# of unique seqs:	993
# of total seqs:		152526

Singletons removed OTUs:
mothur > dist.seqs(fasta=20samples.shhh.trim.unique.good.filter.unique.precluster.pick.pick.fasta, processors=4)
mothur > cluster(column=20samples.shhh.trim.unique.good.filter.unique.precluster.pick.pick.dist, name=20samples.shhh.trim.unique.good.filter.unique.precluster.pick.pick.names)


OTU tables (in UCHIME and ChimeraSlayer folder):

97%
With singletons:
20samples:
mothur > list.seqs(name=20samples.shhh.trim.unique.good.filter.unique.precluster.pick.names)
mothur > get.seqs(group=20samples.shhh.good.pick.groups, accnos=current)
mothur > make.shared(list=20samples.shhh.trim.unique.good.filter.unique.precluster.pick.an.list, group=20samples.shhh.good.pick.pick.groups, label=0.03)
mothur > get.oturep(column=20samples.shhh.trim.unique.good.filter.unique.precluster.pick.dist, name=20samples.shhh.trim.unique.good.filter.unique.precluster.pick.names, fasta=20samples.shhh.trim.unique.good.filter.unique.precluster.pick.fasta, list=20samples.shhh.trim.unique.good.filter.unique.precluster.pick.an.list, label=0.03)

Singletons removed:
mothur > list.seqs(name=20samples.shhh.trim.unique.good.filter.unique.precluster.pick.pick.names)
mothur > get.seqs(group=20samples.shhh.good.pick.pick.groups, accnos=current)

mothur > make.shared(list=20samples.shhh.trim.unique.good.filter.unique.precluster.pick.pick.an.list, group=20samples.shhh.good.pick.pick.pick.groups, label=0.03)
mothur > get.oturep(column=20samples.shhh.trim.unique.good.filter.unique.precluster.pick.pick.dist, name=20samples.shhh.trim.unique.good.filter.unique.precluster.pick.pick.names, fasta=20samples.shhh.trim.unique.good.filter.unique.precluster.pick.pick.fasta, list=20samples.shhh.trim.unique.good.filter.unique.precluster.pick.pick.an.list, label=0.03)

100%
With singletons:
20samples:
mothur > make.shared(list=20samples.shhh.trim.unique.good.filter.unique.precluster.pick.an.list, group=20samples.shhh.good.pick.pick.groups, label=unique)
mothur > get.oturep(column=20samples.shhh.trim.unique.good.filter.unique.precluster.pick.dist, name=20samples.shhh.trim.unique.good.filter.unique.precluster.pick.names, fasta=20samples.shhh.trim.unique.good.filter.unique.precluster.pick.fasta, list=20samples.shhh.trim.unique.good.filter.unique.precluster.pick.an.list, label=unique)

Singletons removed:
mothur > make.shared(list=20samples.shhh.trim.unique.good.filter.unique.precluster.pick.pick.an.list, group=20samples.shhh.good.pick.pick.pick.groups, label=unique)
mothur > get.oturep(column=20samples.shhh.trim.unique.good.filter.unique.precluster.pick.pick.dist, name=20samples.shhh.trim.unique.good.filter.unique.precluster.pick.pick.names, fasta=20samples.shhh.trim.unique.good.filter.unique.precluster.pick.pick.fasta, list=20samples.shhh.trim.unique.good.filter.unique.precluster.pick.pick.an.list, label=unique)

99%
With singletons:
20samples:
mothur > make.shared(list=20samples.shhh.trim.unique.good.filter.unique.precluster.pick.an.list, group=20samples.shhh.good.pick.pick.groups, label=0.01)
mothur > get.oturep(column=20samples.shhh.trim.unique.good.filter.unique.precluster.pick.dist, name=20samples.shhh.trim.unique.good.filter.unique.precluster.pick.names, fasta=20samples.shhh.trim.unique.good.filter.unique.precluster.pick.fasta, list=20samples.shhh.trim.unique.good.filter.unique.precluster.pick.an.list, label=0.01)

Singletons removed:
mothur > make.shared(list=20samples.shhh.trim.unique.good.filter.unique.precluster.pick.pick.an.list, group=20samples.shhh.good.pick.pick.pick.groups, label=0.01)
mothur > get.oturep(column=20samples.shhh.trim.unique.good.filter.unique.precluster.pick.pick.dist, name=20samples.shhh.trim.unique.good.filter.unique.precluster.pick.pick.names, fasta=20samples.shhh.trim.unique.good.filter.unique.precluster.pick.pick.fasta, list=20samples.shhh.trim.unique.good.filter.unique.precluster.pick.pick.an.list, label=0.01)

98%
With singletons:
20samples:
mothur > make.shared(list=20samples.shhh.trim.unique.good.filter.unique.precluster.pick.an.list, group=20samples.shhh.good.pick.pick.groups, label=0.02)
mothur > get.oturep(column=20samples.shhh.trim.unique.good.filter.unique.precluster.pick.dist, name=20samples.shhh.trim.unique.good.filter.unique.precluster.pick.names, fasta=20samples.shhh.trim.unique.good.filter.unique.precluster.pick.fasta, list=20samples.shhh.trim.unique.good.filter.unique.precluster.pick.an.list, label=0.02)

Singletons removed:
mothur > make.shared(list=20samples.shhh.trim.unique.good.filter.unique.precluster.pick.pick.an.list, group=20samples.shhh.good.pick.pick.pick.groups, label=0.02)
mothur > get.oturep(column=20samples.shhh.trim.unique.good.filter.unique.precluster.pick.pick.dist, name=20samples.shhh.trim.unique.good.filter.unique.precluster.pick.pick.names, fasta=20samples.shhh.trim.unique.good.filter.unique.precluster.pick.pick.fasta, list=20samples.shhh.trim.unique.good.filter.unique.precluster.pick.pick.an.list, label=0.02)

96%
With singletons:
20samples:
mothur > make.shared(list=20samples.shhh.trim.unique.good.filter.unique.precluster.pick.an.list, group=20samples.shhh.good.pick.pick.groups, label=0.04)
mothur > get.oturep(column=20samples.shhh.trim.unique.good.filter.unique.precluster.pick.dist, name=20samples.shhh.trim.unique.good.filter.unique.precluster.pick.names, fasta=20samples.shhh.trim.unique.good.filter.unique.precluster.pick.fasta, list=20samples.shhh.trim.unique.good.filter.unique.precluster.pick.an.list, label=0.04)

Singletons removed:
mothur > make.shared(list=20samples.shhh.trim.unique.good.filter.unique.precluster.pick.pick.an.list, group=20samples.shhh.good.pick.pick.pick.groups, label=0.04)
mothur > get.oturep(column=20samples.shhh.trim.unique.good.filter.unique.precluster.pick.pick.dist, name=20samples.shhh.trim.unique.good.filter.unique.precluster.pick.pick.names, fasta=20samples.shhh.trim.unique.good.filter.unique.precluster.pick.pick.fasta, list=20samples.shhh.trim.unique.good.filter.unique.precluster.pick.pick.an.list, label=0.04)

95%
With singletons:
20samples:
mothur > make.shared(list=20samples.shhh.trim.unique.good.filter.unique.precluster.pick.an.list, group=20samples.shhh.good.pick.pick.groups, label=0.05)
mothur > get.oturep(column=20samples.shhh.trim.unique.good.filter.unique.precluster.pick.dist, name=20samples.shhh.trim.unique.good.filter.unique.precluster.pick.names, fasta=20samples.shhh.trim.unique.good.filter.unique.precluster.pick.fasta, list=20samples.shhh.trim.unique.good.filter.unique.precluster.pick.an.list, label=0.05)

Singletons removed:
mothur > make.shared(list=20samples.shhh.trim.unique.good.filter.unique.precluster.pick.pick.an.list, group=20samples.shhh.good.pick.pick.pick.groups, label=0.05)
mothur > get.oturep(column=20samples.shhh.trim.unique.good.filter.unique.precluster.pick.pick.dist, name=20samples.shhh.trim.unique.good.filter.unique.precluster.pick.pick.names, fasta=20samples.shhh.trim.unique.good.filter.unique.precluster.pick.pick.fasta, list=20samples.shhh.trim.unique.good.filter.unique.precluster.pick.pick.an.list, label=0.05)

90%
With singletons:
20samples:
mothur > make.shared(list=20samples.shhh.trim.unique.good.filter.unique.precluster.pick.an.list, group=20samples.shhh.good.pick.pick.groups, label=0.10)
mothur > get.oturep(column=20samples.shhh.trim.unique.good.filter.unique.precluster.pick.dist, name=20samples.shhh.trim.unique.good.filter.unique.precluster.pick.names, fasta=20samples.shhh.trim.unique.good.filter.unique.precluster.pick.fasta, list=20samples.shhh.trim.unique.good.filter.unique.precluster.pick.an.list, label=0.10)

Singletons removed:
mothur > make.shared(list=20samples.shhh.trim.unique.good.filter.unique.precluster.pick.pick.an.list, group=20samples.shhh.good.pick.pick.pick.groups, label=0.10)
mothur > get.oturep(column=20samples.shhh.trim.unique.good.filter.unique.precluster.pick.pick.dist, name=20samples.shhh.trim.unique.good.filter.unique.precluster.pick.pick.names, fasta=20samples.shhh.trim.unique.good.filter.unique.precluster.pick.pick.fasta, list=20samples.shhh.trim.unique.good.filter.unique.precluster.pick.pick.an.list, label=0.10)


QW:


The fasta and quality files (from two different laboratories, 2 and 4 files from each lab, respectively) were merged:

mothur > merge.files(input=HL4M15Z01.fasta-HL4M15Z02.fasta-Tg_20_04042013_1.fasta-Tg_21_04042013_1.fasta-Tg_22_04042013_1.fasta-Tg_23_04042013_1.fasta, output=20samples.fasta)
Output File Names: 
20samples.fasta
mothur > merge.files(input=HL4M15Z01.qual-HL4M15Z02.qual-Tg_20_04042013_1.qual-Tg_21_04042013_1.qual-Tg_22_04042013_1.qual-Tg_23_04042013_1.qual, output=20samples.qual)
Output File Names: 
20samples.qual
# of Seqs:	504138

The reads were trimmed in similar way as in other pipelines:
mothur > trim.seqs(fasta=20samples.fasta, oligos=20samples.oligos, qfile=20samples.qual, maxambig=0, maxhomop=6, bdiffs=0, pdiffs=0, minlength=200, qwindowaverage=25, qwindowsize=50, processors=4)
Output File Names: 
20samples.trim.fasta
# of Seqs:	228095
mothur > unique.seqs(fasta=20samples.trim.fasta)
Output File Names: 
20samples.trim.names
20samples.trim.unique.fasta
# of unique seqs:	127538
total # of seqs:	228095

Because the number of reads exceeds 85900 in 20samples.trim.unique.fasta, the file was split into 2 files (mothur reports only about 85831 first reads in the align file):

20samples.trim.uniqueA.fasta
20samples.trim.uniqueB.fasta


These files were aligned, screened, filtered, picked unique reads and then merged. The merged file was then again aligned, screened, filtered and picked unique reads:

mothur > align.seqs(fasta=20samples.trim.uniqueA.fasta, reference=silva.seed_v119.align, flip=t, processors=4)
# of seqs:	63768
mothur > screen.seqs(fasta=20samples.trim.uniqueA.align, end=43116, optimize=start, criteria=95)
mothur > filter.seqs(fasta=20samples.trim.uniqueA.good.align, vertical=T, trump=.)
# of seqs:	58339
mothur > unique.seqs(fasta=20samples.trim.uniqueA.good.filter.fasta)
# of unique seqs:	16399

mothur > align.seqs(fasta=20samples.trim.uniqueB.fasta, reference=silva.seed_v119.align, flip=t, processors=4)
# of seqs:	63770
mothur > screen.seqs(fasta=20samples.trim.uniqueB.align, end=43116, optimize=start, criteria=95)
mothur > filter.seqs(fasta=20samples.trim.uniqueB.good.align, vertical=T, trump=.)
# of seqs:	59131
mothur > unique.seqs(fasta=20samples.trim.uniqueB.good.filter.fasta)
# of unique seqs:	18651

mothur > merge.files(input=20samples.trim.uniqueA.good.filter.unique.fasta-20samples.trim.uniqueB.good.filter.unique.fasta, output=20samples.trim.uniqueAB.good.filter.fasta)

Removed the sign - in BioEdit.
mothur > align.seqs(fasta=20samples.trim.uniqueAB.good.filter.fasta, reference=silva.seed_v119.align, flip=t)
# of seqs:	35050
mothur > screen.seqs(fasta=20samples.trim.uniqueAB.good.filter.align, end=43116, optimize=start, criteria=95)
mothur > filter.seqs(fasta=20samples.trim.uniqueAB.good.filter.good.align, vertical=T, trump=.)
# of seqs:	34043
mothur > unique.seqs(fasta=20samples.trim.uniqueAB.good.filter.good.filter.fasta)
# of unique seqs:	25625

Then, reads were clustered so that reads were split by group and then within each group pre-clustered those sequences that were with 1 or 2 bases of a more abundant sequence.

mothur > list.seqs(name=20samples.trim.uniqueAB.good.filter.good.filter.names)
mothur > get.seqs(group=20samples.groups, accnos=current)
mothur > pre.cluster(fasta=20samples.trim.uniqueAB.good.filter.good.filter.unique.fasta, name=20samples.trim.uniqueAB.good.filter.good.filter.names, group=20samples.pick.groups, diffs=2)

# of unique seqs:	17449

Chimera removal with UCHIME:
mothur > chimera.uchime(fasta=20samples.trim.uniqueAB.good.filter.good.filter.unique.precluster.fasta, name=20samples.trim.uniqueAB.good.filter.good.filter.unique.precluster.names, group=20samples.pick.groups)

mothur > remove.seqs(accnos=20samples.trim.uniqueAB.good.filter.good.filter.unique.precluster.uchime.accnos, fasta=20samples.trim.uniqueAB.good.filter.good.filter.unique.precluster.fasta, name=20samples.trim.uniqueAB.good.filter.good.filter.unique.precluster.names, group=20samples.pick.groups, dups=T)
Removed 25292 sequences from your name file.
Removed 12070 sequences from your fasta file.
Output File Names: 
20samples.trim.uniqueAB.good.filter.good.filter.unique.precluster.pick.names
20samples.trim.uniqueAB.good.filter.good.filter.unique.precluster.pick.fasta
# of unique seqs:	8861

OTUs:
mothur > dist.seqs(fasta=20samples.trim.uniqueAB.good.filter.good.filter.unique.precluster.pick.fasta, processors=4)
mothur > cluster(column=20samples.trim.uniqueAB.good.filter.good.filter.unique.precluster.pick.dist, name=20samples.trim.uniqueAB.good.filter.good.filter.unique.precluster.pick.names)

Removing singletons:
mothur > split.abund(fasta=20samples.trim.uniqueAB.good.filter.good.filter.unique.precluster.pick.fasta, list=20samples.trim.uniqueAB.good.filter.good.filter.unique.precluster.pick.an.list, cutoff=1, accnos=true)
mothur > count.seqs(name=20samples.trim.uniqueAB.good.filter.good.filter.unique.precluster.pick.names)
mothur > split.abund(fasta=20samples.trim.uniqueAB.good.filter.good.filter.unique.precluster.pick.fasta, count=20samples.trim.uniqueAB.good.filter.good.filter.unique.precluster.pick.count_table, cutoff=1, accnos=true)
mothur > remove.seqs(accnos=rare.accnos, fasta=20samples.trim.uniqueAB.good.filter.good.filter.unique.precluster.pick.fasta, name=20samples.trim.uniqueAB.good.filter.good.filter.unique.precluster.pick.names)
Removed 6592 sequences from your name file.
Removed 6592 sequences from your fasta file.
# of unique seqs:	2269

Singletons removed OTUs:
mothur > dist.seqs(fasta=20samples.trim.uniqueAB.good.filter.good.filter.unique.precluster.pick.pick.fasta, processors=4)
mothur > cluster(column=20samples.trim.uniqueAB.good.filter.good.filter.unique.precluster.pick.pick.dist, name=20samples.trim.uniqueAB.good.filter.good.filter.unique.precluster.pick.pick.names)

Chimera removal with ChimeraSlayer:
mothur > chimera.slayer(fasta=20samples.trim.uniqueAB.good.filter.good.filter.unique.precluster.fasta, reference=self, name=20samples.trim.uniqueAB.good.filter.good.filter.unique.precluster.names, group=20samples.pick.groups, processors=4)

mothur > remove.seqs(accnos=20samples.trim.uniqueAB.good.filter.good.filter.unique.precluster.slayer.accnos, fasta=20samples.trim.uniqueAB.good.filter.good.filter.unique.precluster.fasta, name=20samples.trim.uniqueAB.good.filter.good.filter.unique.precluster.names,group=20samples.pick.groups, dups=T)
Removed 13026 sequences from your name file.
Removed 8121 sequences from your fasta file.
Removed 13026 sequences from your group file.

Output File Names: 
20samples.trim.uniqueAB.good.filter.good.filter.unique.precluster.pick.names
20samples.trim.uniqueAB.good.filter.good.filter.unique.precluster.pick.fasta
20samples.pick.pick.groups

# of unique seqs:	9328
total # of seqs:		21017

OTUs:
mothur > dist.seqs(fasta=20samples.trim.uniqueAB.good.filter.good.filter.unique.precluster.pick.fasta, processors=4)
mothur > cluster(column=20samples.trim.uniqueAB.good.filter.good.filter.unique.precluster.pick.dist, name=20samples.trim.uniqueAB.good.filter.good.filter.unique.precluster.pick.names)

Removing singletons:
mothur > split.abund(fasta=20samples.trim.uniqueAB.good.filter.good.filter.unique.precluster.pick.fasta, list=20samples.trim.uniqueAB.good.filter.good.filter.unique.precluster.pick.an.list, cutoff=1, accnos=true)
mothur > count.seqs(name=20samples.trim.uniqueAB.good.filter.good.filter.unique.precluster.pick.names)
mothur > split.abund(fasta=20samples.trim.uniqueAB.good.filter.good.filter.unique.precluster.pick.fasta, count=20samples.trim.uniqueAB.good.filter.good.filter.unique.precluster.pick.count_table, cutoff=1, accnos=true)
mothur > remove.seqs(accnos=rare.accnos, fasta=20samples.trim.uniqueAB.good.filter.good.filter.unique.precluster.pick.fasta, name=20samples.trim.uniqueAB.good.filter.good.filter.unique.precluster.pick.names)
Removed 7026 sequences from your name file.
Removed 7026 sequences from your fasta file.
# of unique seqs:	2302

Singletons removed OTUs:
mothur > dist.seqs(fasta=20samples.trim.uniqueAB.good.filter.good.filter.unique.precluster.pick.pick.fasta, processors=4)
mothur > cluster(column=20samples.trim.uniqueAB.good.filter.good.filter.unique.precluster.pick.pick.dist, name=20samples.trim.uniqueAB.good.filter.good.filter.unique.precluster.pick.pick.names)

OTU tables (in UCHIME and ChimeraSlayer):
97%:
With singletons:
mothur > list.seqs(name=20samples.trim.uniqueAB.good.filter.good.filter.unique.precluster.pick.names)
mothur > get.seqs(group=20samples.pick.groups, accnos=current)
mothur > make.shared(list=20samples.trim.uniqueAB.good.filter.good.filter.unique.precluster.pick.an.list, group=20samples.pick.pick.groups, label=0.03)
mothur > get.oturep(column=20samples.trim.uniqueAB.good.filter.good.filter.unique.precluster.pick.dist, name=20samples.trim.uniqueAB.good.filter.good.filter.unique.precluster.pick.names, fasta=20samples.trim.uniqueAB.good.filter.good.filter.unique.precluster.pick.fasta, list=20samples.trim.uniqueAB.good.filter.good.filter.unique.precluster.pick.an.list, label=0.03)

Singletons removed:
mothur > list.seqs(name=20samples.trim.uniqueAB.good.filter.good.filter.unique.precluster.pick.pick.names)
mothur > get.seqs(group=20samples.pick.groups, accnos=current)

mothur > make.shared(list=20samples.trim.uniqueAB.good.filter.good.filter.unique.precluster.pick.pick.an.list, group=20samples.pick.pick.groups, label=0.03)
mothur > get.oturep(column=20samples.trim.uniqueAB.good.filter.good.filter.unique.precluster.pick.pick.dist, name=20samples.trim.uniqueAB.good.filter.good.filter.unique.precluster.pick.pick.names, fasta=20samples.trim.uniqueAB.good.filter.good.filter.unique.precluster.pick.pick.fasta, list=20samples.trim.uniqueAB.good.filter.good.filter.unique.precluster.pick.pick.an.list, label=0.03)

100%:
With singletons:
mothur > make.shared(list=20samples.trim.uniqueAB.good.filter.good.filter.unique.precluster.pick.an.list, group=20samples.pick.pick.groups, label=unique)
mothur > get.oturep(column=20samples.trim.uniqueAB.good.filter.good.filter.unique.precluster.pick.dist, name=20samples.trim.uniqueAB.good.filter.good.filter.unique.precluster.pick.names, fasta=20samples.trim.uniqueAB.good.filter.good.filter.unique.precluster.pick.fasta, list=20samples.trim.uniqueAB.good.filter.good.filter.unique.precluster.pick.an.list, label=unique)

Singletons removed:
mothur > make.shared(list=20samples.trim.uniqueAB.good.filter.good.filter.unique.precluster.pick.pick.an.list, group=20samples.pick.pick.groups, label=unique)
mothur > get.oturep(column=20samples.trim.uniqueAB.good.filter.good.filter.unique.precluster.pick.pick.dist, name=20samples.trim.uniqueAB.good.filter.good.filter.unique.precluster.pick.pick.names, fasta=20samples.trim.uniqueAB.good.filter.good.filter.unique.precluster.pick.pick.fasta, list=20samples.trim.uniqueAB.good.filter.good.filter.unique.precluster.pick.pick.an.list, label=unique)

99%:
With singletons:
mothur > make.shared(list=20samples.trim.uniqueAB.good.filter.good.filter.unique.precluster.pick.an.list, group=20samples.pick.pick.groups, label=0.01)
mothur > get.oturep(column=20samples.trim.uniqueAB.good.filter.good.filter.unique.precluster.pick.dist, name=20samples.trim.uniqueAB.good.filter.good.filter.unique.precluster.pick.names, fasta=20samples.trim.uniqueAB.good.filter.good.filter.unique.precluster.pick.fasta, list=20samples.trim.uniqueAB.good.filter.good.filter.unique.precluster.pick.an.list, label=0.01)

Singletons removed:
mothur > make.shared(list=20samples.trim.uniqueAB.good.filter.good.filter.unique.precluster.pick.pick.an.list, group=20samples.pick.pick.groups, label=0.01)
mothur > get.oturep(column=20samples.trim.uniqueAB.good.filter.good.filter.unique.precluster.pick.pick.dist, name=20samples.trim.uniqueAB.good.filter.good.filter.unique.precluster.pick.pick.names, fasta=20samples.trim.uniqueAB.good.filter.good.filter.unique.precluster.pick.pick.fasta, list=20samples.trim.uniqueAB.good.filter.good.filter.unique.precluster.pick.pick.an.list, label=0.01)

98%:
With singletons:
mothur > make.shared(list=20samples.trim.uniqueAB.good.filter.good.filter.unique.precluster.pick.an.list, group=20samples.pick.pick.groups, label=0.02)
mothur > get.oturep(column=20samples.trim.uniqueAB.good.filter.good.filter.unique.precluster.pick.dist, name=20samples.trim.uniqueAB.good.filter.good.filter.unique.precluster.pick.names, fasta=20samples.trim.uniqueAB.good.filter.good.filter.unique.precluster.pick.fasta, list=20samples.trim.uniqueAB.good.filter.good.filter.unique.precluster.pick.an.list, label=0.02)

Singletons removed:
mothur > make.shared(list=20samples.trim.uniqueAB.good.filter.good.filter.unique.precluster.pick.pick.an.list, group=20samples.pick.pick.groups, label=0.02)
mothur > get.oturep(column=20samples.trim.uniqueAB.good.filter.good.filter.unique.precluster.pick.pick.dist, name=20samples.trim.uniqueAB.good.filter.good.filter.unique.precluster.pick.pick.names, fasta=20samples.trim.uniqueAB.good.filter.good.filter.unique.precluster.pick.pick.fasta, list=20samples.trim.uniqueAB.good.filter.good.filter.unique.precluster.pick.pick.an.list, label=0.02)

96%:
mothur > make.shared(list=20samples.trim.uniqueAB.good.filter.good.filter.unique.precluster.pick.an.list, group=20samples.pick.pick.groups, label=0.04)
mothur > get.oturep(column=20samples.trim.uniqueAB.good.filter.good.filter.unique.precluster.pick.dist, name=20samples.trim.uniqueAB.good.filter.good.filter.unique.precluster.pick.names, fasta=20samples.trim.uniqueAB.good.filter.good.filter.unique.precluster.pick.fasta, list=20samples.trim.uniqueAB.good.filter.good.filter.unique.precluster.pick.an.list, label=0.04)

Singletons removed:
mothur > make.shared(list=20samples.trim.uniqueAB.good.filter.good.filter.unique.precluster.pick.pick.an.list, group=20samples.pick.pick.groups, label=0.04)
mothur > get.oturep(column=20samples.trim.uniqueAB.good.filter.good.filter.unique.precluster.pick.pick.dist, name=20samples.trim.uniqueAB.good.filter.good.filter.unique.precluster.pick.pick.names, fasta=20samples.trim.uniqueAB.good.filter.good.filter.unique.precluster.pick.pick.fasta, list=20samples.trim.uniqueAB.good.filter.good.filter.unique.precluster.pick.pick.an.list, label=0.04)

95%:
With singletons:
mothur > make.shared(list=20samples.trim.uniqueAB.good.filter.good.filter.unique.precluster.pick.an.list, group=20samples.pick.pick.groups, label=0.05)
mothur > get.oturep(column=20samples.trim.uniqueAB.good.filter.good.filter.unique.precluster.pick.dist, name=20samples.trim.uniqueAB.good.filter.good.filter.unique.precluster.pick.names, fasta=20samples.trim.uniqueAB.good.filter.good.filter.unique.precluster.pick.fasta, list=20samples.trim.uniqueAB.good.filter.good.filter.unique.precluster.pick.an.list, label=0.05)

Singletons removed:
mothur > make.shared(list=20samples.trim.uniqueAB.good.filter.good.filter.unique.precluster.pick.pick.an.list, group=20samples.pick.pick.groups, label=0.05)
mothur > get.oturep(column=20samples.trim.uniqueAB.good.filter.good.filter.unique.precluster.pick.pick.dist, name=20samples.trim.uniqueAB.good.filter.good.filter.unique.precluster.pick.pick.names, fasta=20samples.trim.uniqueAB.good.filter.good.filter.unique.precluster.pick.pick.fasta, list=20samples.trim.uniqueAB.good.filter.good.filter.unique.precluster.pick.pick.an.list, label=0.05)

90%:
With singletons:
mothur > make.shared(list=20samples.trim.uniqueAB.good.filter.good.filter.unique.precluster.pick.an.list, group=20samples.pick.pick.groups, label=0.10)
mothur > get.oturep(column=20samples.trim.uniqueAB.good.filter.good.filter.unique.precluster.pick.dist, name=20samples.trim.uniqueAB.good.filter.good.filter.unique.precluster.pick.names, fasta=20samples.trim.uniqueAB.good.filter.good.filter.unique.precluster.pick.fasta, list=20samples.trim.uniqueAB.good.filter.good.filter.unique.precluster.pick.an.list, label=0.10)

Singletons removed:
mothur > make.shared(list=20samples.trim.uniqueAB.good.filter.good.filter.unique.precluster.pick.pick.an.list, group=20samples.pick.pick.groups, label=0.10)
mothur > get.oturep(column=20samples.trim.uniqueAB.good.filter.good.filter.unique.precluster.pick.pick.dist, name=20samples.trim.uniqueAB.good.filter.good.filter.unique.precluster.pick.pick.names, fasta=20samples.trim.uniqueAB.good.filter.good.filter.unique.precluster.pick.pick.fasta, list=20samples.trim.uniqueAB.good.filter.good.filter.unique.precluster.pick.pick.an.list, label=0.10)


CHIMERIC sequences (in chimeras folder using mothur-PyroNoise-UCHIME strategy as an example):

mothur > get.seqs(accnos=mothur.pyronoise.uchime.accnos, fasta=mothur.pyronoise.fasta)
Selected 9890 sequences from your fasta file.

mothur > unique.seqs(fasta=mothur.pyronoise.pick.fasta)
9890	9890

mothur > dist.seqs(fasta=mothur.pyronoise.pick.unique.fasta, cutoff=0.15, processors=4)

mothur > cluster(column=mothur.pyronoise.pick.unique.dist, name=mothur.pyronoise.pick.names)

mothur > get.oturep(column=mothur.pyronoise.pick.unique.dist, name=mothur.pyronoise.pick.names, fasta=mothur.pyronoise.pick.unique.fasta, list=mothur.pyronoise.pick.unique.an.list, label=0.03)
