# Supplementary material for: Bioinformatic Amplicon Read Processing Strategies Strongly Affect Eukaryotic Diversity and the Taxonomic Composition of Communities
Source: PLoS One. 2015 Jun 5;10(6):e0130035. doi: 10.1371/journal.pone.0130035 (PMC4457843; doi:10.1371/journal.pone.0130035)
Supplement: S2 Text — (TXT) [file pone.0130035.s003.txt]

Commands used in QIIME:


process_sff.py -i /home/qiime/Desktop/Shared_Folder/sff/ -f -o /home/qiime/Desktop/Shared_Folder/sff_out/
process_sff.py -i /home/qiime/Desktop/Shared_Folder/sffrev/ -f -o /home/qiime/Desktop/Shared_Folder/sffrev_out/

count_seqs.py -i $PWD/sff_out/HL4M15Z01.fna -o $PWD/COUNTS/HL4M15Z01_counts.txt
#205367  : Total

count_seqs.py -i $PWD/sff_out/HL4M15Z02.fna -o $PWD/COUNTS/HL4M15Z02_counts.txt
#223553  : Total

count_seqs.py -i $PWD/sffrev_out/Tg_20-04042013-1.fna -o $PWD/COUNTS/Tg_20_counts.txt
#17955  : Total

count_seqs.py -i $PWD/sffrev_out/Tg_21-04042013-1.fna -o $PWD/COUNTS/Tg_21_counts.txt
#19113  : Total

count_seqs.py -i $PWD/sffrev_out/Tg_22-04042013-1.fna -o $PWD/COUNTS/Tg_22_counts.txt
#18723  : Total

count_seqs.py -i $PWD/sffrev_out/Tg_23-04042013-1.fna -o $PWD/COUNTS/Tg_23_counts.txt
#19427  : Total


validate_mapping_file.py -m $PWD/maprev20.txt -o $PWD/checkmapping20.txt
validate_mapping_file.py -m $PWD/map4.txt -o $PWD/checkmapping4.txt
validate_mapping_file.py -m $PWD/maprev16.txt -o $PWD/checkmapping16.txt
validate_mapping_file.py -m $PWD/maprev20.txt -o $PWD/checkmapping20.txt
validate_mapping_file.py -m $PWD/maprev20.txt -o $PWD/checkmapping20.txt


split_libraries.py -m $PWD/QIIME_UCHIME/maprev20.txt -f $PWD/sff_out/HL4M15Z01.fna,$PWD/sff_out/HL4M15Z02.fna,$PWD/sffrev_out/Tg_20-04042013-1.fna,$PWD/sffrev_out/Tg_21-04042013-1.fna,$PWD/sffrev_out/Tg_22-04042013-1.fna,$PWD/sffrev_out/Tg_23-04042013-1.fna -q $PWD/sff_out/HL4M15Z01.qual,$PWD/sff_out/HL4M15Z02.qual,$PWD/sffrev_out/Tg_20-04042013-1.qual,$PWD/sffrev_out/Tg_21-04042013-1.qual,$PWD/sffrev_out/Tg_22-04042013-1.qual,$PWD/sffrev_out/Tg_23-04042013-1.qual -o $PWD/QIIME_UCHIME/split_library_output232 -b 6 -l 232 -e 0 -a 0 -w 50 -s 25 -g -t -d


#QIIME_UCHIME
#20samplescombined_seqs.fna
#20samplescombined_seqs_nonchimeras.fasta

#20samplescombined_seqs_nonchimeras.fasta_97otus_otu_table.biom
#20samplescombined_seqs_nonchimeras_otusrep_set.fna
#20samplescombined_seqs_nonchimeras_no_singletons_rep_set.fasta

#20samplescombined_seqs_nonchimeras.fasta_100otus_otu_table_no_singletons.biom
#20samplescombined_seqs_nonchimeras.fasta_99otus_otu_table_no_singletons.biom
#20samplescombined_seqs_nonchimeras.fasta_98otus_otu_table_no_singletons.biom
#20samplescombined_seqs_nonchimeras.fasta_96otus_otu_table_no_singletons.biom
#20samplescombined_seqs_nonchimeras.fasta_95otus_otu_table_no_singletons.biom 
#20samplescombined_seqs_nonchimeras.fasta_90otus_otu_table_no_singletons.biom

grep -c '>' $PWD/QIIME_UCHIME/split_library_output232/seqs.fna
#121410

truncate_reverse_primer.py -f $PWD/QIIME_UCHIME/split_library_output232/seqs.fna -m $PWD/QIIME_UCHIME/maprev20.txt -o $PWD/QIIME_UCHIME/split_library_output232/

grep -c '>' $PWD/QIIME_UCHIME/split_library_output232/seqs_rev_primer_truncated.fna
#121410

cp $PWD/QIIME_UCHIME/split_library_output232/seqs_rev_primer_truncated.fna $PWD/QIIME_UCHIME/20samplescombined_seqs.fna

identify_chimeric_seqs.py -m usearch61 -i $PWD/QIIME_UCHIME/20samplescombined_seqs.fna --suppress_usearch61_ref -o $PWD/QIIME_UCHIME/usearch61_chimera_checking/

filter_fasta.py -f $PWD/QIIME_UCHIME/20samplescombined_seqs.fna -o $PWD/QIIME_UCHIME/20samplescombined_seqs_nonchimeras.fasta -s $PWD/QIIME_UCHIME/usearch61_chimera_checking/chimeras.txt -n

grep -c '>' $PWD/QIIME_UCHIME/20samplescombined_seqs_nonchimeras.fasta
#100930

mkdir $PWD/QIIME_UCHIME/uclust_100otus $PWD/QIIME_UCHIME/uclust_99otus $PWD/QIIME_UCHIME/uclust_98otus $PWD/QIIME_UCHIME/uclust_97otus $PWD/QIIME_UCHIME/uclust_96otus $PWD/QIIME_UCHIME/uclust_95otus $PWD/QIIME_UCHIME/uclust_90otus

#100% OTUs:
pick_otus.py -i $PWD/QIIME_UCHIME/20samplescombined_seqs_nonchimeras.fasta -o $PWD/QIIME_UCHIME/uclust_100otus/ --optimal -s 1.0

#99% OTUs:
pick_otus.py -i $PWD/QIIME_UCHIME/20samplescombined_seqs_nonchimeras.fasta -o $PWD/QIIME_UCHIME/uclust_99otus/ --optimal -s 0.99

#98% OTUs:
pick_otus.py -i $PWD/QIIME_UCHIME/20samplescombined_seqs_nonchimeras.fasta -o $PWD/QIIME_UCHIME/uclust_98otus/ --optimal -s 0.98

#97% OTUs:
pick_otus.py -i $PWD/QIIME_UCHIME/20samplescombined_seqs_nonchimeras.fasta -o $PWD/QIIME_UCHIME/uclust_97otus/ --optimal -s 0.97

#96% OTUs:
pick_otus.py -i $PWD/QIIME_UCHIME/20samplescombined_seqs_nonchimeras.fasta -o $PWD/QIIME_UCHIME/uclust_96otus/ --optimal -s 0.96

#95% OTUs:
pick_otus.py -i $PWD/QIIME_UCHIME/20samplescombined_seqs_nonchimeras.fasta -o $PWD/QIIME_UCHIME/uclust_95otus/ --optimal -s 0.95

#90% OTUs:
pick_otus.py -i $PWD/QIIME_UCHIME/20samplescombined_seqs_nonchimeras.fasta -o $PWD/QIIME_UCHIME/uclust_90otus/ --optimal -s 0.90

#remove singletons

#100% OTUs:
make_otu_table.py -i $PWD/QIIME_UCHIME/uclust_100otus/20samplescombined_seqs_nonchimeras_otus.txt -o $PWD/QIIME_UCHIME/uclust_100otus/20samplescombined_seqs_nonchimeras.fasta_100otus_otu_table.biom

filter_otus_from_otu_table.py -i $PWD/QIIME_UCHIME/uclust_100otus/20samplescombined_seqs_nonchimeras.fasta_100otus_otu_table.biom -o $PWD/QIIME_UCHIME/uclust_100otus/20samplescombined_seqs_nonchimeras.fasta_100otus_otu_table_no_singletons.biom -n 2

biom convert -i $PWD/QIIME_UCHIME/uclust_100otus/20samplescombined_seqs_nonchimeras.fasta_100otus_otu_table_no_singletons.biom -o $PWD/QIIME_UCHIME/uclust_100otus/20samplescombined_seqs_nonchimeras.fasta_100otus_otu_table_no_singletons.txt -b

biom convert -i $PWD/QIIME_UCHIME/uclust_100otus/20samplescombined_seqs_nonchimeras.fasta_100otus_otu_table.biom -o $PWD/QIIME_UCHIME/uclust_100otus/20samplescombined_seqs_nonchimeras.fasta_100otus_otu_table.txt -b

#99% OTUs:
make_otu_table.py -i $PWD/QIIME_UCHIME/uclust_99otus/20samplescombined_seqs_nonchimeras_otus.txt -o $PWD/QIIME_UCHIME/uclust_99otus/20samplescombined_seqs_nonchimeras.fasta_99otus_otu_table.biom

filter_otus_from_otu_table.py -i $PWD/QIIME_UCHIME/uclust_99otus/20samplescombined_seqs_nonchimeras.fasta_99otus_otu_table.biom -o $PWD/QIIME_UCHIME/uclust_99otus/20samplescombined_seqs_nonchimeras.fasta_99otus_otu_table_no_singletons.biom -n 2

biom convert -i $PWD/QIIME_UCHIME/uclust_99otus/20samplescombined_seqs_nonchimeras.fasta_99otus_otu_table_no_singletons.biom -o $PWD/QIIME_UCHIME/uclust_99otus/20samplescombined_seqs_nonchimeras.fasta_99otus_otu_table_no_singletons.txt -b

biom convert -i $PWD/QIIME_UCHIME/uclust_99otus/20samplescombined_seqs_nonchimeras.fasta_99otus_otu_table.biom -o $PWD/QIIME_UCHIME/uclust_99otus/20samplescombined_seqs_nonchimeras.fasta_99otus_otu_table.txt -b

#98% OTUs:
make_otu_table.py -i $PWD/QIIME_UCHIME/uclust_98otus/20samplescombined_seqs_nonchimeras_otus.txt -o $PWD/QIIME_UCHIME/uclust_98otus/20samplescombined_seqs_nonchimeras.fasta_98otus_otu_table.biom

filter_otus_from_otu_table.py -i $PWD/QIIME_UCHIME/uclust_98otus/20samplescombined_seqs_nonchimeras.fasta_98otus_otu_table.biom -o $PWD/QIIME_UCHIME/uclust_98otus/20samplescombined_seqs_nonchimeras.fasta_98otus_otu_table_no_singletons.biom -n 2

biom convert -i $PWD/QIIME_UCHIME/uclust_98otus/20samplescombined_seqs_nonchimeras.fasta_98otus_otu_table_no_singletons.biom -o $PWD/QIIME_UCHIME/uclust_98otus/20samplescombined_seqs_nonchimeras.fasta_98otus_otu_table_no_singletons.txt -b

biom convert -i $PWD/QIIME_UCHIME/uclust_98otus/20samplescombined_seqs_nonchimeras.fasta_98otus_otu_table.biom -o $PWD/QIIME_UCHIME/uclust_98otus/20samplescombined_seqs_nonchimeras.fasta_98otus_otu_table.txt -b

#97% OTUs:
make_otu_table.py -i $PWD/QIIME_UCHIME/uclust_97otus/20samplescombined_seqs_nonchimeras_otus.txt -o $PWD/QIIME_UCHIME/uclust_97otus/20samplescombined_seqs_nonchimeras.fasta_97otus_otu_table.biom

filter_otus_from_otu_table.py -i $PWD/QIIME_UCHIME/uclust_97otus/20samplescombined_seqs_nonchimeras.fasta_97otus_otu_table.biom -o $PWD/QIIME_UCHIME/uclust_97otus/20samplescombined_seqs_nonchimeras.fasta_97otus_otu_table_no_singletons.biom -n 2

biom convert -i $PWD/QIIME_UCHIME/uclust_97otus/20samplescombined_seqs_nonchimeras.fasta_97otus_otu_table_no_singletons.biom -o $PWD/QIIME_UCHIME/uclust_97otus/20samplescombined_seqs_nonchimeras.fasta_97otus_otu_table_no_singletons.txt -b

biom convert -i $PWD/QIIME_UCHIME/uclust_97otus/20samplescombined_seqs_nonchimeras.fasta_97otus_otu_table.biom -o $PWD/QIIME_UCHIME/uclust_97otus/20samplescombined_seqs_nonchimeras.fasta_97otus_otu_table.txt -b

pick_rep_set.py -i $PWD/QIIME_UCHIME/uclust_97otus/20samplescombined_seqs_nonchimeras_otus.txt -f $PWD/QIIME_UCHIME/20samplescombined_seqs_nonchimeras.fasta -o $PWD/QIIME_UCHIME/uclust_97otus/20samplescombined_seqs_nonchimeras_otusrep_set.fna

#keep all the sequences listed in the biom file
filter_fasta.py -f $PWD/QIIME_UCHIME/uclust_97otus/20samplescombined_seqs_nonchimeras_otusrep_set.fna -o $PWD/QIIME_UCHIME/uclust_97otus/20samplescombined_seqs_nonchimeras_no_singletons_rep_set.fasta -b $PWD/QIIME_UCHIME/uclust_97otus/20samplescombined_seqs_nonchimeras.fasta_97otus_otu_table_no_singletons.biom

#96% OTUs:
make_otu_table.py -i $PWD/QIIME_UCHIME/uclust_96otus/20samplescombined_seqs_nonchimeras_otus.txt -o $PWD/QIIME_UCHIME/uclust_96otus/20samplescombined_seqs_nonchimeras.fasta_96otus_otu_table.biom

filter_otus_from_otu_table.py -i $PWD/QIIME_UCHIME/uclust_96otus/20samplescombined_seqs_nonchimeras.fasta_96otus_otu_table.biom -o $PWD/QIIME_UCHIME/uclust_96otus/20samplescombined_seqs_nonchimeras.fasta_96otus_otu_table_no_singletons.biom -n 2

biom convert -i $PWD/QIIME_UCHIME/uclust_96otus/20samplescombined_seqs_nonchimeras.fasta_96otus_otu_table_no_singletons.biom -o $PWD/QIIME_UCHIME/uclust_96otus/20samplescombined_seqs_nonchimeras.fasta_96otus_otu_table_no_singletons.txt -b

biom convert -i $PWD/QIIME_UCHIME/uclust_96otus/20samplescombined_seqs_nonchimeras.fasta_96otus_otu_table.biom -o $PWD/QIIME_UCHIME/uclust_96otus/20samplescombined_seqs_nonchimeras.fasta_96otus_otu_table.txt -b

#95% OTUs:
make_otu_table.py -i $PWD/QIIME_UCHIME/uclust_95otus/20samplescombined_seqs_nonchimeras_otus.txt -o $PWD/QIIME_UCHIME/uclust_95otus/20samplescombined_seqs_nonchimeras.fasta_95otus_otu_table.biom

filter_otus_from_otu_table.py -i $PWD/QIIME_UCHIME/uclust_95otus/20samplescombined_seqs_nonchimeras.fasta_95otus_otu_table.biom -o $PWD/QIIME_UCHIME/uclust_95otus/20samplescombined_seqs_nonchimeras.fasta_95otus_otu_table_no_singletons.biom -n 2

biom convert -i $PWD/QIIME_UCHIME/uclust_95otus/20samplescombined_seqs_nonchimeras.fasta_95otus_otu_table_no_singletons.biom -o $PWD/QIIME_UCHIME/uclust_95otus/20samplescombined_seqs_nonchimeras.fasta_95otus_otu_table_no_singletons.txt -b

biom convert -i $PWD/QIIME_UCHIME/uclust_95otus/20samplescombined_seqs_nonchimeras.fasta_95otus_otu_table.biom -o $PWD/QIIME_UCHIME/uclust_95otus/20samplescombined_seqs_nonchimeras.fasta_95otus_otu_table.txt -b

#90% OTUs:
make_otu_table.py -i $PWD/QIIME_UCHIME/uclust_90otus/20samplescombined_seqs_nonchimeras_otus.txt -o $PWD/QIIME_UCHIME/uclust_90otus/20samplescombined_seqs_nonchimeras.fasta_90otus_otu_table.biom

filter_otus_from_otu_table.py -i $PWD/QIIME_UCHIME/uclust_90otus/20samplescombined_seqs_nonchimeras.fasta_90otus_otu_table.biom -o $PWD/QIIME_UCHIME/uclust_90otus/20samplescombined_seqs_nonchimeras.fasta_90otus_otu_table_no_singletons.biom -n 2

biom convert -i $PWD/QIIME_UCHIME/uclust_90otus/20samplescombined_seqs_nonchimeras.fasta_90otus_otu_table_no_singletons.biom -o $PWD/QIIME_UCHIME/uclust_90otus/20samplescombined_seqs_nonchimeras.fasta_90otus_otu_table_no_singletons.txt -b

biom convert -i $PWD/QIIME_UCHIME/uclust_90otus/20samplescombined_seqs_nonchimeras.fasta_90otus_otu_table.biom -o $PWD/QIIME_UCHIME/uclust_90otus/20samplescombined_seqs_nonchimeras.fasta_90otus_otu_table.txt -b


#QIIME_CHIMERASLAYER
#20samplescombined_seqs.fna
#20samplescombined_seqs_nonchimeras.chimeraslayer.fasta

#20samplescombined_seqs_nonchimeras.chimeraslayer_97otus_otu_table.biom
#20samplescombined_seqs_nonchimeras.chimeraslayer_rep_set.fna
#20samplescombined_seqs_nonchimeras.chimeraslayer_no_singletons_rep_set.fasta

#20samplescombined_seqs_nonchimeras.chimeraslayer_100otus_otu_table_no_singletons.biom
#20samplescombined_seqs_nonchimeras.chimeraslayer_99otus_otu_table_no_singletons.biom
#20samplescombined_seqs_nonchimeras.chimeraslayer_98otus_otu_table_no_singletons.biom
#20samplescombined_seqs_nonchimeras.chimeraslayer_97otus_otu_table_no_singletons.biom
#20samplescombined_seqs_nonchimeras.chimeraslayer_96otus_otu_table_no_singletons.biom
#20samplescombined_seqs_nonchimeras.chimeraslayer_95otus_otu_table_no_singletons.biom
#20samplescombined_seqs_nonchimeras.chimeraslayer_90otus_otu_table_no_singletons.biom

split_libraries.py -m $PWD/maprev20.txt -f $PWD/sff_out/HL4M15Z01.fna,$PWD/sff_out/HL4M15Z02.fna,$PWD/sffrev_out/Tg_20-04042013-1.fna,$PWD/sffrev_out/Tg_21-04042013-1.fna,$PWD/sffrev_out/Tg_22-04042013-1.fna,$PWD/sffrev_out/Tg_23-04042013-1.fna -q $PWD/sff_out/HL4M15Z01.qual,$PWD/sff_out/HL4M15Z02.qual,$PWD/sffrev_out/Tg_20-04042013-1.qual,$PWD/sffrev_out/Tg_21-04042013-1.qual,$PWD/sffrev_out/Tg_22-04042013-1.qual,$PWD/sffrev_out/Tg_23-04042013-1.qual -o $PWD/QIIME_CHIMERASLAYER/split_library_output232 -b 6 -l 232 -e 0 -a 0 -w 50 -s 25 -g -t -d

grep -c '>' $PWD/QIIME_CHIMERASLAYER/split_library_output232/seqs.fna
#121410

truncate_reverse_primer.py -f $PWD/QIIME_CHIMERASLAYER/split_library_output232/seqs.fna -m $PWD/maprev20.txt -o $PWD/QIIME_CHIMERASLAYER/split_library_output232/

grep -c '>' $PWD/QIIME_CHIMERASLAYER/split_library_output232/seqs_rev_primer_truncated.fna
#121410

cp $PWD/QIIME_CHIMERASLAYER/split_library_output232/seqs_rev_primer_truncated.fna $PWD/QIIME_CHIMERASLAYER/20samplescombined_seqs.fna

align_seqs.py -i $PWD/QIIME_CHIMERASLAYER/20samplescombined_seqs.fna -t /home/qiime/Desktop/Shared_Folder/markus201214/silva.seed_v119.align -o $PWD/QIIME_CHIMERASLAYER/

parallel_identify_chimeric_seqs.py -i /home/qiime/Desktop/Shared_Folder/markus201214/QIIME_CHIMERASLAYER/20samplescombined_seqs_aligned.fasta -a /home/qiime/Desktop/Shared_Folder/markus201214/silva.seed_v119.align -o /home/qiime/Desktop/Shared_Folder/markus201214/QIIME_CHIMERASLAYER/chimera_parallel/chimeric_seqs.txt -O 10

filter_fasta.py -f $PWD/QIIME_CHIMERASLAYER/20samplescombined_seqs.fna -o $PWD/QIIME_CHIMERASLAYER/20samplescombined_seqs_nonchimeras.chimeraslayer.fasta -s $PWD/QIIME_CHIMERASLAYER/chimera_parallel/chimeric_seqs.txt -n


#100% OTUs:
pick_otus.py -i $PWD/QIIME_CHIMERASLAYER/20samplescombined_seqs_nonchimeras.chimeraslayer.fasta -o $PWD/QIIME_CHIMERASLAYER/uclust_100otus.chimeraslayer/ --optimal -s 1.0

make_otu_table.py -i $PWD/QIIME_CHIMERASLAYER/uclust_100otus.chimeraslayer/20samplescombined_seqs_nonchimeras.chimeraslayer_otus.txt -o $PWD/QIIME_CHIMERASLAYER/uclust_100otus.chimeraslayer/20samplescombined_seqs_nonchimeras.chimeraslayer_100otus_otu_table.biom

filter_otus_from_otu_table.py -i $PWD/QIIME_CHIMERASLAYER/uclust_100otus.chimeraslayer/20samplescombined_seqs_nonchimeras.chimeraslayer_100otus_otu_table.biom -o $PWD/QIIME_CHIMERASLAYER/uclust_100otus.chimeraslayer/20samplescombined_seqs_nonchimeras.chimeraslayer_100otus_otu_table_no_singletons.biom -n 2

biom convert -i $PWD/QIIME_CHIMERASLAYER/uclust_100otus.chimeraslayer/20samplescombined_seqs_nonchimeras.chimeraslayer_100otus_otu_table_no_singletons.biom -o $PWD/QIIME_CHIMERASLAYER/uclust_100otus.chimeraslayer/20samplescombined_seqs_nonchimeras.chimeraslayer_100otus_otu_table_no_singletons.txt -b

biom convert -i $PWD/QIIME_CHIMERASLAYER/uclust_100otus.chimeraslayer/20samplescombined_seqs_nonchimeras.chimeraslayer_100otus_otu_table.biom -o $PWD/QIIME_CHIMERASLAYER/uclust_100otus.chimeraslayer/20samplescombined_seqs_nonchimeras.chimeraslayer_100otus_otu_table.txt -b

#99% OTUs:
pick_otus.py -i $PWD/QIIME_CHIMERASLAYER/20samplescombined_seqs_nonchimeras.chimeraslayer.fasta -o $PWD/QIIME_CHIMERASLAYER/uclust_99otus.chimeraslayer/ --optimal -s 0.99

make_otu_table.py -i $PWD/QIIME_CHIMERASLAYER/uclust_99otus.chimeraslayer/20samplescombined_seqs_nonchimeras.chimeraslayer_otus.txt -o $PWD/QIIME_CHIMERASLAYER/uclust_99otus.chimeraslayer/20samplescombined_seqs_nonchimeras.chimeraslayer_99otus_otu_table.biom

filter_otus_from_otu_table.py -i $PWD/QIIME_CHIMERASLAYER/uclust_99otus.chimeraslayer/20samplescombined_seqs_nonchimeras.chimeraslayer_99otus_otu_table.biom -o $PWD/QIIME_CHIMERASLAYER/uclust_99otus.chimeraslayer/20samplescombined_seqs_nonchimeras.chimeraslayer_99otus_otu_table_no_singletons.biom -n 2

biom convert -i $PWD/QIIME_CHIMERASLAYER/uclust_99otus.chimeraslayer/20samplescombined_seqs_nonchimeras.chimeraslayer_99otus_otu_table_no_singletons.biom -o $PWD/QIIME_CHIMERASLAYER/uclust_99otus.chimeraslayer/20samplescombined_seqs_nonchimeras.chimeraslayer_99otus_otu_table_no_singletons.txt -b

biom convert -i $PWD/QIIME_CHIMERASLAYER/uclust_99otus.chimeraslayer/20samplescombined_seqs_nonchimeras.chimeraslayer_99otus_otu_table.biom -o $PWD/QIIME_CHIMERASLAYER/uclust_99otus.chimeraslayer/20samplescombined_seqs_nonchimeras.chimeraslayer_99otus_otu_table.txt -b

#98% OTUs:
pick_otus.py -i $PWD/QIIME_CHIMERASLAYER/20samplescombined_seqs_nonchimeras.chimeraslayer.fasta -o $PWD/QIIME_CHIMERASLAYER/uclust_98otus.chimeraslayer/ --optimal -s 0.98

make_otu_table.py -i $PWD/QIIME_CHIMERASLAYER/uclust_98otus.chimeraslayer/20samplescombined_seqs_nonchimeras.chimeraslayer_otus.txt -o $PWD/QIIME_CHIMERASLAYER/uclust_98otus.chimeraslayer/20samplescombined_seqs_nonchimeras.chimeraslayer_98otus_otu_table.biom

filter_otus_from_otu_table.py -i $PWD/QIIME_CHIMERASLAYER/uclust_98otus.chimeraslayer/20samplescombined_seqs_nonchimeras.chimeraslayer_98otus_otu_table.biom -o $PWD/QIIME_CHIMERASLAYER/uclust_98otus.chimeraslayer/20samplescombined_seqs_nonchimeras.chimeraslayer_98otus_otu_table_no_singletons.biom -n 2

biom convert -i $PWD/QIIME_CHIMERASLAYER/uclust_98otus.chimeraslayer/20samplescombined_seqs_nonchimeras.chimeraslayer_98otus_otu_table_no_singletons.biom -o $PWD/QIIME_CHIMERASLAYER/uclust_98otus.chimeraslayer/20samplescombined_seqs_nonchimeras.chimeraslayer_98otus_otu_table_no_singletons.txt -b

biom convert -i $PWD/QIIME_CHIMERASLAYER/uclust_98otus.chimeraslayer/20samplescombined_seqs_nonchimeras.chimeraslayer_98otus_otu_table.biom -o $PWD/QIIME_CHIMERASLAYER/uclust_98otus.chimeraslayer/20samplescombined_seqs_nonchimeras.chimeraslayer_98otus_otu_table.txt -b

#97% OTUs:
pick_otus.py -i $PWD/QIIME_CHIMERASLAYER/20samplescombined_seqs_nonchimeras.chimeraslayer.fasta -o $PWD/QIIME_CHIMERASLAYER/uclust_97otus.chimeraslayer/ --optimal -s 0.97

make_otu_table.py -i $PWD/QIIME_CHIMERASLAYER/uclust_97otus.chimeraslayer/20samplescombined_seqs_nonchimeras.chimeraslayer_otus.txt -o $PWD/QIIME_CHIMERASLAYER/uclust_97otus.chimeraslayer/20samplescombined_seqs_nonchimeras.chimeraslayer_97otus_otu_table.biom

filter_otus_from_otu_table.py -i $PWD/QIIME_CHIMERASLAYER/uclust_97otus.chimeraslayer/20samplescombined_seqs_nonchimeras.chimeraslayer_97otus_otu_table.biom -o $PWD/QIIME_CHIMERASLAYER/uclust_97otus.chimeraslayer/20samplescombined_seqs_nonchimeras.chimeraslayer_97otus_otu_table_no_singletons.biom -n 2

biom convert -i $PWD/QIIME_CHIMERASLAYER/uclust_97otus.chimeraslayer/20samplescombined_seqs_nonchimeras.chimeraslayer_97otus_otu_table_no_singletons.biom -o $PWD/QIIME_CHIMERASLAYER/uclust_97otus.chimeraslayer/20samplescombined_seqs_nonchimeras.chimeraslayer_97otus_otu_table_no_singletons.txt -b

biom convert -i $PWD/QIIME_CHIMERASLAYER/uclust_97otus.chimeraslayer/20samplescombined_seqs_nonchimeras.chimeraslayer_97otus_otu_table.biom -o $PWD/QIIME_CHIMERASLAYER/uclust_97otus.chimeraslayer/20samplescombined_seqs_nonchimeras.chimeraslayer_97otus_otu_table.txt -b

pick_rep_set.py -i $PWD/QIIME_CHIMERASLAYER/uclust_97otus.chimeraslayer/20samplescombined_seqs_nonchimeras.chimeraslayer_otus.txt  -f $PWD/QIIME_CHIMERASLAYER/20samplescombined_seqs_nonchimeras.chimeraslayer.fasta -o $PWD/QIIME_CHIMERASLAYER/uclust_97otus.chimeraslayer/20samplescombined_seqs_nonchimeras.chimeraslayer_rep_set.fna
	
#keep all the sequences listed in the biom file
filter_fasta.py -f $PWD/QIIME_CHIMERASLAYER/uclust_97otus.chimeraslayer/20samplescombined_seqs_nonchimeras.chimeraslayer_rep_set.fna -o $PWD/QIIME_CHIMERASLAYER/uclust_97otus.chimeraslayer/20samplescombined_seqs_nonchimeras.chimeraslayer_no_singletons_rep_set.fasta -b $PWD/QIIME_CHIMERASLAYER/uclust_97otus.chimeraslayer/20samplescombined_seqs_nonchimeras.chimeraslayer_97otus_otu_table_no_singletons.biom

#96% OTUs:
pick_otus.py -i $PWD/QIIME_CHIMERASLAYER/20samplescombined_seqs_nonchimeras.chimeraslayer.fasta -o $PWD/QIIME_CHIMERASLAYER/uclust_96otus.chimeraslayer/ --optimal -s 0.96

make_otu_table.py -i $PWD/QIIME_CHIMERASLAYER/uclust_96otus.chimeraslayer/20samplescombined_seqs_nonchimeras.chimeraslayer_otus.txt -o $PWD/QIIME_CHIMERASLAYER/uclust_96otus.chimeraslayer/20samplescombined_seqs_nonchimeras.chimeraslayer_96otus_otu_table.biom

filter_otus_from_otu_table.py -i $PWD/QIIME_CHIMERASLAYER/uclust_96otus.chimeraslayer/20samplescombined_seqs_nonchimeras.chimeraslayer_96otus_otu_table.biom -o $PWD/QIIME_CHIMERASLAYER/uclust_96otus.chimeraslayer/20samplescombined_seqs_nonchimeras.chimeraslayer_96otus_otu_table_no_singletons.biom -n 2

biom convert -i $PWD/QIIME_CHIMERASLAYER/uclust_96otus.chimeraslayer/20samplescombined_seqs_nonchimeras.chimeraslayer_96otus_otu_table_no_singletons.biom -o $PWD/QIIME_CHIMERASLAYER/uclust_96otus.chimeraslayer/20samplescombined_seqs_nonchimeras.chimeraslayer_96otus_otu_table_no_singletons.txt -b

biom convert -i $PWD/QIIME_CHIMERASLAYER/uclust_96otus.chimeraslayer/20samplescombined_seqs_nonchimeras.chimeraslayer_96otus_otu_table.biom -o $PWD/QIIME_CHIMERASLAYER/uclust_96otus.chimeraslayer/20samplescombined_seqs_nonchimeras.chimeraslayer_96otus_otu_table.txt -b


#95% OTUs:
pick_otus.py -i $PWD/QIIME_CHIMERASLAYER/20samplescombined_seqs_nonchimeras.chimeraslayer.fasta -o $PWD/QIIME_CHIMERASLAYER/uclust_95otus.chimeraslayer/ --optimal -s 0.95

make_otu_table.py -i $PWD/QIIME_CHIMERASLAYER/uclust_95otus.chimeraslayer/20samplescombined_seqs_nonchimeras.chimeraslayer_otus.txt -o $PWD/QIIME_CHIMERASLAYER/uclust_95otus.chimeraslayer/20samplescombined_seqs_nonchimeras.chimeraslayer_95otus_otu_table.biom

filter_otus_from_otu_table.py -i $PWD/QIIME_CHIMERASLAYER/uclust_95otus.chimeraslayer/20samplescombined_seqs_nonchimeras.chimeraslayer_95otus_otu_table.biom -o $PWD/QIIME_CHIMERASLAYER/uclust_95otus.chimeraslayer/20samplescombined_seqs_nonchimeras.chimeraslayer_95otus_otu_table_no_singletons.biom -n 2

biom convert -i $PWD/QIIME_CHIMERASLAYER/uclust_95otus.chimeraslayer/20samplescombined_seqs_nonchimeras.chimeraslayer_95otus_otu_table_no_singletons.biom -o $PWD/QIIME_CHIMERASLAYER/uclust_95otus.chimeraslayer/20samplescombined_seqs_nonchimeras.chimeraslayer_95otus_otu_table_no_singletons.txt -b

biom convert -i $PWD/QIIME_CHIMERASLAYER/uclust_95otus.chimeraslayer/20samplescombined_seqs_nonchimeras.chimeraslayer_95otus_otu_table.biom -o $PWD/QIIME_CHIMERASLAYER/uclust_95otus.chimeraslayer/20samplescombined_seqs_nonchimeras.chimeraslayer_95otus_otu_table.txt -b


#90% OTUs:
pick_otus.py -i $PWD/QIIME_CHIMERASLAYER/20samplescombined_seqs_nonchimeras.chimeraslayer.fasta -o $PWD/QIIME_CHIMERASLAYER/uclust_90otus.chimeraslayer/ --optimal -s 0.90

make_otu_table.py -i $PWD/QIIME_CHIMERASLAYER/uclust_90otus.chimeraslayer/20samplescombined_seqs_nonchimeras.chimeraslayer_otus.txt -o $PWD/QIIME_CHIMERASLAYER/uclust_90otus.chimeraslayer/20samplescombined_seqs_nonchimeras.chimeraslayer_90otus_otu_table.biom

filter_otus_from_otu_table.py -i $PWD/QIIME_CHIMERASLAYER/uclust_90otus.chimeraslayer/20samplescombined_seqs_nonchimeras.chimeraslayer_90otus_otu_table.biom -o $PWD/QIIME_CHIMERASLAYER/uclust_90otus.chimeraslayer/20samplescombined_seqs_nonchimeras.chimeraslayer_90otus_otu_table_no_singletons.biom -n 2

biom convert -i $PWD/QIIME_CHIMERASLAYER/uclust_90otus.chimeraslayer/20samplescombined_seqs_nonchimeras.chimeraslayer_90otus_otu_table_no_singletons.biom -o $PWD/QIIME_CHIMERASLAYER/uclust_90otus.chimeraslayer/20samplescombined_seqs_nonchimeras.chimeraslayer_90otus_otu_table_no_singletons.txt -b

biom convert -i $PWD/QIIME_CHIMERASLAYER/uclust_90otus.chimeraslayer/20samplescombined_seqs_nonchimeras.chimeraslayer_90otus_otu_table.biom -o $PWD/QIIME_CHIMERASLAYER/uclust_90otus.chimeraslayer/20samplescombined_seqs_nonchimeras.chimeraslayer_90otus_otu_table.txt -b


#QIIME_CHIMERASLAYER_SILVA

#20samplescombined_seqs.fna
#20samplescombined_seqs_nonchimeras.fasta
#20samplescombined_seqs_nonchimeras_97otusrep_set.fna
#20samplescombined_seqs_nonchimeras_90otus_otu_table.biom
#20samplescombined_seqs_nonchimeras_90otus_otu_table_no_singletons.biom

$PWD ="/home/qiime/Desktop/Shared_Folder/markus201214/"

#copy fasta
cp $PWD/QIIME_CHIMERASLAYER/split_library_output232/seqs_rev_primer_truncated.fna $PWD/QIIME_CHIMERASLAYER_SILVA/20samplescombined_seqs.fna

#align seqs
align_seqs.py -i $PWD/QIIME_CHIMERASLAYER_SILVA/20samplescombined_seqs.fna -t /home/qiime/Desktop/Shared_Folder/Silva_111_post/eukaryotes_only/rep_set_aligned_euks/97_Silva_111_rep_set_euk_aligned.fasta -o $PWD/QIIME_CHIMERASLAYER_SILVA/

#identify chimeric seqs using Chimeraslayer and SILVA 111
parallel_identify_chimeric_seqs.py -m ChimeraSlayer -i $PWD/QIIME_CHIMERASLAYER_SILVA/uclust97/20samplescombined_seqs_97_aligned.fasta -a /home/qiime/Desktop/Shared_Folder/Silva_111_post/eukaryotes_only/rep_set_aligned_euks/97_Silva_111_rep_set_euk_aligned.fasta -o $PWD/QIIME_CHIMERASLAYER_SILVA/uclust_97/chimeric_seqs.txt -O 10

#remove chimeric seqs
filter_fasta.py -f $PWD/QIIME_CHIMERASLAYER_SILVA/20samplescombined_seqs.fna -o $PWD/QIIME_CHIMERASLAYER_SILVA/20samplescombined_seqs_nonchimeras.fasta -s $PWD/QIIME_CHIMERASLAYER_SILVA/uclust_97/chimeric_seqs.txt -n

#100% OTUs:
pick_otus.py -i $PWD/QIIME_CHIMERASLAYER_SILVA/20samplescombined_seqs_nonchimeras.fasta -o $PWD/QIIME_CHIMERASLAYER_SILVA/uclust_100otus --optimal -s 1.0

make_otu_table.py -i $PWD/QIIME_CHIMERASLAYER_SILVA/uclust_100otus/20samplescombined_seqs_nonchimeras_otus.txt -o $PWD/QIIME_CHIMERASLAYER_SILVA/uclust_100otus/20samplescombined_seqs_nonchimeras_100otu_table.biom

filter_otus_from_otu_table.py -i $PWD/QIIME_CHIMERASLAYER_SILVA/uclust_100otus/20samplescombined_seqs_nonchimeras_100otu_table.biom -o $PWD/QIIME_CHIMERASLAYER_SILVA/uclust_100otus/20samplescombined_seqs_nonchimeras_100otu_table_no_singletons.biom -n 2

biom convert -i $PWD/QIIME_CHIMERASLAYER_SILVA/uclust_100otus/20samplescombined_seqs_nonchimeras_100otu_table.biom -o $PWD/QIIME_CHIMERASLAYER_SILVA/uclust_100otus/20samplescombined_seqs_nonchimeras_100otu_table.txt -b

biom convert -i $PWD/QIIME_CHIMERASLAYER_SILVA/uclust_100otus/20samplescombined_seqs_nonchimeras_100otu_table_no_singletons.biom -o $PWD/QIIME_CHIMERASLAYER_SILVA/uclust_100otus/20samplescombined_seqs_nonchimeras_100otu_table_no_singletons.txt -b

#99% OTUs:
pick_otus.py -i $PWD/QIIME_CHIMERASLAYER_SILVA/20samplescombined_seqs_nonchimeras.fasta -o $PWD/QIIME_CHIMERASLAYER_SILVA/uclust_99otus --optimal -s 1.0

make_otu_table.py -i $PWD/QIIME_CHIMERASLAYER_SILVA/uclust_99otus/20samplescombined_seqs_nonchimeras_otus.txt -o $PWD/QIIME_CHIMERASLAYER_SILVA/uclust_99otus/20samplescombined_seqs_nonchimeras_99otu_table.biom

filter_otus_from_otu_table.py -i $PWD/QIIME_CHIMERASLAYER_SILVA/uclust_99otus/20samplescombined_seqs_nonchimeras_99otu_table.biom -o $PWD/QIIME_CHIMERASLAYER_SILVA/uclust_99otus/20samplescombined_seqs_nonchimeras_99otu_table_no_singletons.biom -n 2

biom convert -i $PWD/QIIME_CHIMERASLAYER_SILVA/uclust_99otus/20samplescombined_seqs_nonchimeras_99otu_table.biom -o $PWD/QIIME_CHIMERASLAYER_SILVA/uclust_99otus/20samplescombined_seqs_nonchimeras_99otu_table.txt -b

biom convert -i $PWD/QIIME_CHIMERASLAYER_SILVA/uclust_99otus/20samplescombined_seqs_nonchimeras_99otu_table_no_singletons.biom -o $PWD/QIIME_CHIMERASLAYER_SILVA/uclust_99otus/20samplescombined_seqs_nonchimeras_99otu_table_no_singletons.txt -b

#98% OTUs:
pick_otus.py -i $PWD/QIIME_CHIMERASLAYER_SILVA/20samplescombined_seqs_nonchimeras.fasta -o $PWD/QIIME_CHIMERASLAYER_SILVA/uclust_98otus --optimal -s 0.98

make_otu_table.py -i $PWD/QIIME_CHIMERASLAYER_SILVA/uclust_98otus/20samplescombined_seqs_nonchimeras_otus.txt -o $PWD/QIIME_CHIMERASLAYER_SILVA/uclust_98otus/20samplescombined_seqs_nonchimeras_98otu_otu_table.biom

filter_otus_from_otu_table.py -i $PWD/QIIME_CHIMERASLAYER_SILVA/uclust_98otus/20samplescombined_seqs_nonchimeras_98otu_otu_table.biom -o $PWD/QIIME_CHIMERASLAYER_SILVA/uclust_98otus/20samplescombined_seqs_nonchimeras_98otu_otu_table_no_singletons.biom -n 2

biom convert -i $PWD/QIIME_CHIMERASLAYER_SILVA/uclust_98otus/20samplescombined_seqs_nonchimeras_98otu_otu_table_no_singletons.biom -o $PWD/QIIME_CHIMERASLAYER_SILVA/uclust_98otus/20samplescombined_seqs_nonchimeras_98otus_otu_table_no_singletons.txt -b

biom convert -i $PWD/QIIME_CHIMERASLAYER_SILVA/uclust_98otus/20samplescombined_seqs_nonchimeras_98otu_otu_table.biom -o $PWD/QIIME_CHIMERASLAYER_SILVA/uclust_98otus/20samplescombined_seqs_nonchimeras_98otu_otu_table.txt -b

#97% OTUs:
pick_otus.py -i $PWD/QIIME_CHIMERASLAYER_SILVA/20samplescombined_seqs_nonchimeras.fasta -o $PWD/QIIME_CHIMERASLAYER_SILVA/uclust_97otus --optimal -s 1.0

make_otu_table.py -i $PWD/QIIME_CHIMERASLAYER_SILVA/uclust_97otus/20samplescombined_seqs_nonchimeras_otus.txt -o $PWD/QIIME_CHIMERASLAYER_SILVA/uclust_97otus/20samplescombined_seqs_nonchimeras_97otu_table.biom

filter_otus_from_otu_table.py -i $PWD/QIIME_CHIMERASLAYER_SILVA/uclust_97otus/20samplescombined_seqs_nonchimeras_97otu_table.biom -o $PWD/QIIME_CHIMERASLAYER_SILVA/uclust_97otus/20samplescombined_seqs_nonchimeras_97otu_table_no_singletons.biom -n 2

biom convert -i $PWD/QIIME_CHIMERASLAYER_SILVA/uclust_97otus/20samplescombined_seqs_nonchimeras_97otu_table.biom -o $PWD/QIIME_CHIMERASLAYER_SILVA/uclust_97otus/20samplescombined_seqs_nonchimeras_97otu_table.txt -b

biom convert -i $PWD/QIIME_CHIMERASLAYER_SILVA/uclust_97otus/20samplescombined_seqs_nonchimeras_97otu_table_no_singletons.biom -o $PWD/QIIME_CHIMERASLAYER_SILVA/uclust_97otus/20samplescombined_seqs_nonchimeras_97otu_table_no_singletons.txt -b

pick_rep_set.py -i $PWD/QIIME_CHIMERASLAYER_SILVA/uclust_97otus/20samplescombined_seqs_nonchimeras_otus.txt -f $PWD/QIIME_CHIMERASLAYER_SILVA/20samplescombined_seqs_nonchimeras.fasta -o $PWD/QIIME_CHIMERASLAYER_SILVA/uclust_97otus/20samplescombined_seqs_nonchimeras_97rep_set.fna

#keep all the sequences listed in the biom file
filter_fasta.py -f $PWD/QIIME_CHIMERASLAYER_SILVA/uclust_97otus/20samplescombined_seqs_nonchimeras_97rep_set.fna -o $PWD/QIIME_CHIMERASLAYER_SILVA/uclust_97otus/20samplescombined_seqs_nonchimeras_97rep_set_no_singletons.fasta -b $PWD/QIIME_CHIMERASLAYER_SILVA/uclust_97otus/20samplescombined_seqs_nonchimeras_97otu_table_no_singletons.biom

#96% OTUs:
pick_otus.py -i $PWD/QIIME_CHIMERASLAYER_SILVA/20samplescombined_seqs_nonchimeras.fasta -o $PWD/QIIME_CHIMERASLAYER_SILVA/uclust_96otus --optimal -s 1.0

make_otu_table.py -i $PWD/QIIME_CHIMERASLAYER_SILVA/uclust_96otus/20samplescombined_seqs_nonchimeras_otus.txt -o $PWD/QIIME_CHIMERASLAYER_SILVA/uclust_96otus/20samplescombined_seqs_nonchimeras_96otu_table.biom

filter_otus_from_otu_table.py -i $PWD/QIIME_CHIMERASLAYER_SILVA/uclust_96otus/20samplescombined_seqs_nonchimeras_96otu_table.biom -o $PWD/QIIME_CHIMERASLAYER_SILVA/uclust_96otus/20samplescombined_seqs_nonchimeras_96otu_table_no_singletons.biom -n 2

biom convert -i $PWD/QIIME_CHIMERASLAYER_SILVA/uclust_96otus/20samplescombined_seqs_nonchimeras_96otu_table.biom -o $PWD/QIIME_CHIMERASLAYER_SILVA/uclust_96otus/20samplescombined_seqs_nonchimeras_96otu_table.txt -b

biom convert -i $PWD/QIIME_CHIMERASLAYER_SILVA/uclust_96otus/20samplescombined_seqs_nonchimeras_96otu_table_no_singletons.biom -o $PWD/QIIME_CHIMERASLAYER_SILVA/uclust_96otus/20samplescombined_seqs_nonchimeras_96otu_table_no_singletons.txt -b

#95% OTUs:
pick_otus.py -i $PWD/QIIME_CHIMERASLAYER_SILVA/20samplescombined_seqs_nonchimeras.fasta -o $PWD/QIIME_CHIMERASLAYER_SILVA/uclust_95otus --optimal -s 1.0

make_otu_table.py -i $PWD/QIIME_CHIMERASLAYER_SILVA/uclust_95otus/20samplescombined_seqs_nonchimeras_otus.txt -o $PWD/QIIME_CHIMERASLAYER_SILVA/uclust_95otus/20samplescombined_seqs_nonchimeras_95otu_table.biom

filter_otus_from_otu_table.py -i $PWD/QIIME_CHIMERASLAYER_SILVA/uclust_95otus/20samplescombined_seqs_nonchimeras_95otu_table.biom -o $PWD/QIIME_CHIMERASLAYER_SILVA/uclust_95otus/20samplescombined_seqs_nonchimeras_95otu_table_no_singletons.biom -n 2

biom convert -i $PWD/QIIME_CHIMERASLAYER_SILVA/uclust_95otus/20samplescombined_seqs_nonchimeras_95otu_table.biom -o $PWD/QIIME_CHIMERASLAYER_SILVA/uclust_95otus/20samplescombined_seqs_nonchimeras_95otu_table.txt -b

biom convert -i $PWD/QIIME_CHIMERASLAYER_SILVA/uclust_95otus/20samplescombined_seqs_nonchimeras_95otu_table_no_singletons.biom -o $PWD/QIIME_CHIMERASLAYER_SILVA/uclust_95otus/20samplescombined_seqs_nonchimeras_95otu_table_no_singletons.txt -b

#90% OTUs:
pick_otus.py -i $PWD/QIIME_CHIMERASLAYER_SILVA/20samplescombined_seqs_nonchimeras.fasta -o $PWD/QIIME_CHIMERASLAYER_SILVA/uclust_90otus --optimal -s 0.90

make_otu_table.py -i $PWD/QIIME_CHIMERASLAYER_SILVA/uclust_90otus/20samplescombined_seqs_nonchimeras_otus.txt -o $PWD/QIIME_CHIMERASLAYER_SILVA/uclust_90otus/20samplescombined_seqs_nonchimeras_90otus_otu_table.biom

filter_otus_from_otu_table.py -i $PWD/QIIME_CHIMERASLAYER_SILVA/uclust_90otus/20samplescombined_seqs_nonchimeras_90otus_otu_table.biom -o $PWD/QIIME_CHIMERASLAYER_SILVA/uclust_90otus/20samplescombined_seqs_nonchimeras_90otus_otu_table_no_singletons.biom -n 2

biom convert -i $PWD/QIIME_CHIMERASLAYER_SILVA/uclust_90otus/20samplescombined_seqs_nonchimeras_90otus_otu_table_no_singletons.biom -o $PWD/QIIME_CHIMERASLAYER_SILVA/uclust_90otus/20samplescombined_seqs_nonchimeras_90otus_otu_table_no_singletons.txt -b

biom convert -i $PWD/QIIME_CHIMERASLAYER_SILVA/uclust_90otus/20samplescombined_seqs_nonchimeras_90otus_otu_table.biom -o $PWD/QIIME_CHIMERASLAYER_SILVA/uclust_90otus/20samplescombined_seqs_nonchimeras_90otus_otu_table.txt -b


#QIIME_DENOISER
#inflated_comb232.fna
#inflated_comb232_97otusrep_set.fna
#inflated_comb232_97_no_singletons_rep_set.fasta

#inflated_comb232_90otus_otu_table.biom
#inflated_comb232_90otus_otu_table_no_singletons.biom
#inflated_comb232_95otus_otu_table.biom
#inflated_comb232_95otus_otu_table_no_singletons.biom
#inflated_comb232_96otus_otu_table.biom
#inflated_comb232_96otus_otu_table_no_singletons.biom
#inflated_comb232_97otus_otu_table.biom
#inflated_comb232_97otus_otu_table_no_singletons.biom
#inflated_comb232_98otus_otu_table.biom
#inflated_comb232_98otus_otu_table_no_singletons.biom
#inflated_comb232_99otus_otu_table.biom
#inflated_comb232_99otus_otu_table_no_singletons.biom
#inflated_comb232_100otus_otu_table.biom
#inflated_comb232_100otus_otu_table_no_singletons.biom

split_libraries.py -m $PWD/reversed/maprev16.txt -f $PWD/sff_out/HL4M15Z01.fna -q $PWD/sff_out/HL4M15Z01.qual -o $PWD/reversed/split_library_outputrev1 -b 6 -l 232 -e 0 -a 0 -w 50 -g -s 25 -t -d -n 4000000 

split_libraries.py -m $PWD/reversed/maprev16.txt -f $PWD/sff_out/HL4M15Z02.fna -q $PWD/sff_out/HL4M15Z02.qual -o $PWD/reversed/split_library_outputrev2 -b 6 -l 232 -e 0 -a 0 -w 50 -g -s 25 -t -d -n 5000000 

split_libraries.py -m $PWD/reversed/map4.txt -f $PWD/sffrev_out/Tg_20-04042013-1.fna,$PWD/sffrev_out/Tg_21-04042013-1.fna,$PWD/sffrev_out/Tg_22-04042013-1.fna,$PWD/sffrev_out/Tg_23-04042013-1.fna -m $PWD/reversed/map4.txt -q $PWD/sffrev_out/Tg_20-04042013-1.qual,$PWD/sffrev_out/Tg_21-04042013-1.qual,$PWD/sffrev_out/Tg_22-04042013-1.qual,$PWD/sffrev_out/Tg_23-04042013-1.qual -o $PWD/reversed/split_library_output17181920 -b 6 -l 232 -e 0 -a 0 -w 50 -s 25 -g -t -d -n 6000000

denoise_wrapper.py -v -i $PWD/sff_out/HL4M15Z01.txt -f $PWD/reversed/split_library_outputrev1/seqs.fna -o $PWD/reversed/denoised1 -m $PWD/reversed/maprev16.txt --titanium -n 12

denoise_wrapper.py -v -i $PWD/sff_out/HL4M15Z02.txt -f $PWD/reversed/split_library_outputrev2/seqs.fna -o $PWD/reversed/denoised2 -m $PWD/reversed/maprev16.txt --titanium -n 12

denoise_wrapper.py -v -i $PWD/sffrev_out/Tg_20-04042013-1.txt,$PWD/sffrev_out/Tg_21-04042013-1.txt,$PWD/sffrev_out/Tg_22-04042013-1.txt,$PWD/sffrev_out/Tg_23-04042013-1.txt -f $PWD/reversed/split_library_output17181920/seqs.fna -o $PWD/reversed/denoised17181920 -m $PWD/reversed/map4.txt --titanium -n 12

inflate_denoiser_output.py -c $PWD/reversed/denoised1/centroids.fasta,$PWD/reversed/denoised2/centroids.fasta,$PWD/reversed/denoised17181920/centroids.fasta -s $PWD/reversed/denoised1/singletons.fasta,$PWD/reversed/denoised2/singletons.fasta,$PWD/reversed/denoised17181920/singletons.fasta -f $PWD/reversed/split_library_outputrev1/seqs.fna,/$PWD/reversed/split_library_outputrev2/seqs.fna,$PWD/reversed/split_library_output17181920/seqs.fna -d $PWD/reversed/denoised1/denoiser_mapping.txt,$PWD/reversed/denoised2/denoiser_mapping.txt,$PWD/reversed/denoised17181920/denoiser_mapping.txt -o $PWD/reversed/inflated_seqs.fna

grep -c '>' $PWD/reversed/inflated_seqs.fna
#121410

truncate_reverse_primer.py -f $PWD/reversed/inflated_seqs.fna -m $PWD/reversed/maprev20.txt -o $PWD/reversed/

count_seqs.py -i $PWD/reversed/inflated_seqs.fna -o $PWD/reversed/inflatedrev_counts.txt
cat $PWD/reversed/inflatedrev_counts.txt

121410  : $PWD/reversed/inflated_seqs.fna (Sequence lengths (mean +/- std): 482.4767 +/- 18.2773)
121410  : Total

truncate_reverse_primer.py -f $PWD/reversed/inflated_seqs.fna -m $PWD/reversed/maprev20.txt -o $PWD/reversed/

count_seqs.py -i $PWD/reversed/inflated_seqs_rev_primer_truncated.fna 
121410  : $PWD/reversed/inflated_seqs_rev_primer_truncated.fna (Sequence lengths (mean +/- std): 439.2341 +/- 11.7194)
121410  : Total

mkdir $PWD/QIIME_DENOISER/denoised_uclust_100otus $PWD/QIIME_DENOISER/denoised_uclust_99otus $PWD/QIIME_DENOISER/denoised_uclust_98otus $PWD/QIIME_DENOISER/denoised_uclust_97otus $PWD/QIIME_DENOISER/denoised_uclust_96otus $PWD/QIIME_DENOISER/denoised_uclust_95otus $PWD/QIIME_DENOISER/denoised_uclust_90otus   

cp $PWD/inflated_seqs_rev_primer_truncated.fna $PWD/inflated_comb232.fna

#100% OTUs:
pick_otus.py -i $PWD/inflated_comb232.fna -o $PWD/QIIME_DENOISER/denoised_uclust_100otus/ --optimal -s 1.0

make_otu_table.py -i $PWD/QIIME_DENOISER/denoised_uclust_100otus/inflated_comb232_otus.txt -o $PWD/QIIME_DENOISER/denoised_uclust_100otus/inflated_comb232_100otus_otu_table.biom

filter_otus_from_otu_table.py -i $PWD/QIIME_DENOISER/denoised_uclust_100otus/inflated_comb232_100otus_otu_table.biom -o $PWD/QIIME_DENOISER/denoised_uclust_100otus/inflated_comb232_100otus_otu_table_no_singletons.biom -n 2

biom convert -i $PWD/QIIME_DENOISER/denoised_uclust_100otus/inflated_comb232_100otus_otu_table_no_singletons.biom -o $PWD/QIIME_DENOISER/denoised_uclust_100otus/inflated_comb232_100otus_otu_table_no_singletons.txt -b

biom convert -i $PWD/QIIME_DENOISER/denoised_uclust_100otus/inflated_comb232_100otus_otu_table.biom -o $PWD/QIIME_DENOISER/denoised_uclust_100otus/inflated_comb232_100otus_otu_table.txt -b

#99% OTUs:
pick_otus.py -i $PWD/inflated_comb232.fna -o $PWD/QIIME_DENOISER/denoised_uclust_99otus/ --optimal -s 0.99

make_otu_table.py -i $PWD/QIIME_DENOISER/denoised_uclust_99otus/inflated_comb232_otus.txt -o $PWD/QIIME_DENOISER/denoised_uclust_99otus/inflated_comb232_99otus_otu_table.biom

filter_otus_from_otu_table.py -i $PWD/QIIME_DENOISER/denoised_uclust_99otus/inflated_comb232_99otus_otu_table.biom -o $PWD/QIIME_DENOISER/denoised_uclust_99otus/inflated_comb232_99otus_otu_table_no_singletons.biom -n 2

biom convert -i $PWD/QIIME_DENOISER/denoised_uclust_99otus/inflated_comb232_99otus_otu_table_no_singletons.biom -o $PWD/QIIME_DENOISER/denoised_uclust_99otus/inflated_comb232_99otus_otu_table_no_singletons.txt -b

biom convert -i $PWD/QIIME_DENOISER/denoised_uclust_99otus/inflated_comb232_99otus_otu_table.biom -o $PWD/QIIME_DENOISER/denoised_uclust_99otus/inflated_comb232_99otus_otu_table.txt -b

#98% OTUs:
pick_otus.py -i $PWD/inflated_comb232.fna -o $PWD/QIIME_DENOISER/denoised_uclust_98otus/ --optimal -s 0.98

make_otu_table.py -i $PWD/QIIME_DENOISER/denoised_uclust_98otus/inflated_comb232_otus.txt -o $PWD/QIIME_DENOISER/denoised_uclust_98otus/inflated_comb232_98otus_otu_table.biom

filter_otus_from_otu_table.py -i $PWD/QIIME_DENOISER/denoised_uclust_98otus/inflated_comb232_98otus_otu_table.biom -o $PWD/QIIME_DENOISER/denoised_uclust_98otus/inflated_comb232_98otus_otu_table_no_singletons.biom -n 2

biom convert -i $PWD/QIIME_DENOISER/denoised_uclust_98otus/inflated_comb232_98otus_otu_table_no_singletons.biom -o $PWD/QIIME_DENOISER/denoised_uclust_98otus/inflated_comb232_98otus_otu_table_no_singletons.txt -b

biom convert -i $PWD/QIIME_DENOISER/denoised_uclust_98otus/inflated_comb232_98otus_otu_table.biom -o $PWD/QIIME_DENOISER/denoised_uclust_98otus/inflated_comb232_98otus_otu_table.txt -b

#97% OTUs:
pick_otus.py -i $PWD/inflated_comb232.fna -o $PWD/QIIME_DENOISER/denoised_uclust_97otus/ --optimal -s 0.97

make_otu_table.py -i $PWD/QIIME_DENOISER/denoised_uclust_97otus/inflated_comb232_otus.txt -o $PWD/QIIME_DENOISER/denoised_uclust_97otus/inflated_comb232_97otus_otu_table.biom

filter_otus_from_otu_table.py -i $PWD/QIIME_DENOISER/denoised_uclust_97otus/inflated_comb232_97otus_otu_table.biom -o $PWD/QIIME_DENOISER/denoised_uclust_97otus/inflated_comb232_97otus_otu_table_no_singletons.biom -n 2

biom convert -i $PWD/QIIME_DENOISER/denoised_uclust_97otus/inflated_comb232_97otus_otu_table_no_singletons.biom -o $PWD/QIIME_DENOISER/denoised_uclust_97otus/inflated_comb232_97otus_otu_table_no_singletons.txt -b

biom convert -i $PWD/QIIME_DENOISER/denoised_uclust_97otus/inflated_comb232_97otus_otu_table.biom -o $PWD/QIIME_DENOISER/denoised_uclust_97otus/inflated_comb232_97otus_otu_table.txt -b

pick_rep_set.py -i $PWD/QIIME_DENOISER/denoised_uclust_97otus/inflated_comb232_otus.txt -f $PWD/inflated_comb232.fna -o $PWD/QIIME_DENOISER/denoised_uclust_97otus/inflated_comb232_97otusrep_set.fna

#keep all the sequences listed in the biom file
filter_fasta.py -f $PWD/QIIME_DENOISER/denoised_uclust_97otus/inflated_comb232_97otusrep_set.fna -o $PWD/QIIME_DENOISER/denoised_uclust_97otus/inflated_comb232_97_no_singletons_rep_set.fasta -b $PWD/QIIME_DENOISER/denoised_uclust_97otus/inflated_comb232_97otus_otu_table_no_singletons.biom


#96% OTUs:
pick_otus.py -i $PWD/inflated_comb232.fna -o $PWD/QIIME_DENOISER/denoised_uclust_96otus/ --optimal -s 0.96

make_otu_table.py -i $PWD/QIIME_DENOISER/denoised_uclust_96otus/inflated_comb232_otus.txt -o $PWD/QIIME_DENOISER/denoised_uclust_96otus/inflated_comb232_96otus_otu_table.biom

filter_otus_from_otu_table.py -i $PWD/QIIME_DENOISER/denoised_uclust_96otus/inflated_comb232_96otus_otu_table.biom -o $PWD/QIIME_DENOISER/denoised_uclust_96otus/inflated_comb232_96otus_otu_table_no_singletons.biom -n 2

biom convert -i $PWD/QIIME_DENOISER/denoised_uclust_96otus/inflated_comb232_96otus_otu_table_no_singletons.biom -o $PWD/QIIME_DENOISER/denoised_uclust_96otus/inflated_comb232_96otus_otu_table_no_singletons.txt -b

biom convert -i $PWD/QIIME_DENOISER/denoised_uclust_96otus/inflated_comb232_96otus_otu_table.biom -o $PWD/QIIME_DENOISER/denoised_uclust_96otus/inflated_comb232_96otus_otu_table.txt -b

#95% OTUs:
pick_otus.py -i $PWD/inflated_comb232.fna -o $PWD/QIIME_DENOISER/denoised_uclust_95otus/ --optimal -s 0.95

make_otu_table.py -i $PWD/QIIME_DENOISER/denoised_uclust_95otus/inflated_comb232_otus.txt -o $PWD/QIIME_DENOISER/denoised_uclust_95otus/inflated_comb232_95otus_otu_table.biom

filter_otus_from_otu_table.py -i $PWD/QIIME_DENOISER/denoised_uclust_95otus/inflated_comb232_95otus_otu_table.biom -o $PWD/QIIME_DENOISER/denoised_uclust_95otus/inflated_comb232_95otus_otu_table_no_singletons.biom -n 2

biom convert -i $PWD/QIIME_DENOISER/denoised_uclust_95otus/inflated_comb232_95otus_otu_table_no_singletons.biom -o $PWD/QIIME_DENOISER/denoised_uclust_95otus/inflated_comb232_95otus_otu_table_no_singletons.txt -b

biom convert -i $PWD/QIIME_DENOISER/denoised_uclust_95otus/inflated_comb232_95otus_otu_table.biom -o $PWD/QIIME_DENOISER/denoised_uclust_95otus/inflated_comb232_95otus_otu_table.txt -b

#90% OTUs:
pick_otus.py -i $PWD/inflated_comb232.fna -o $PWD/QIIME_DENOISER/denoised_uclust_90otus/ --optimal -s 0.90

make_otu_table.py -i $PWD/QIIME_DENOISER/denoised_uclust_90otus/inflated_comb232_otus.txt -o $PWD/QIIME_DENOISER/denoised_uclust_90otus/inflated_comb232_90otus_otu_table.biom

filter_otus_from_otu_table.py -i $PWD/QIIME_DENOISER/denoised_uclust_90otus/inflated_comb232_90otus_otu_table.biom -o $PWD/QIIME_DENOISER/denoised_uclust_90otus/inflated_comb232_90otus_otu_table_no_singletons.biom -n 2

biom convert -i $PWD/QIIME_DENOISER/denoised_uclust_90otus/inflated_comb232_90otus_otu_table_no_singletons.biom -o $PWD/QIIME_DENOISER/denoised_uclust_90otus/inflated_comb232_90otus_otu_table_no_singletons.txt -b

biom convert -i $PWD/QIIME_DENOISER/denoised_uclust_90otus/inflated_comb232_90otus_otu_table.biom -o $PWD/QIIME_DENOISER/denoised_uclust_90otus/inflated_comb232_90otus_otu_table.txt -b


#QIIME_DENOISER_UCHIME
#inflated_comb232.fna
#inflated_comb232_nonchimeras.fasta
#/inflated_comb232_nonchimeras.fasta_90otus_otu_table.biom
#inflated_comb232_nonchimeras.fasta_90otus_otu_table_no_singletons.biom
#inflated_comb232_nonchimeras.fasta_95otus_otu_table.biom
#inflated_comb232_nonchimeras.fasta_95otus_otu_table_no_singletons.biom
#inflated_comb232_nonchimeras.fasta_96otus_otu_table.biom
#inflated_comb232_nonchimeras.fasta_96otus_otu_table_no_singletons.biom
#inflated_comb232_nonchimeras.fasta_97otus_otu_table.biom
#inflated_comb232_nonchimeras.fasta_97otus_otu_table_no_singletons.biom
#inflated_comb232_nonchimeras.fasta_98otus_otu_table.biom
#inflated_comb232_nonchimeras.fasta_98otus_otu_table_no_singletons.biom
#inflated_comb232_nonchimeras.fasta_99otus_otu_table.biom
#inflated_comb232_nonchimeras.fasta_99otus_otu_table_no_singletons.biom
#inflated_comb232_nonchimeras.fasta_100otus_otu_table.biom
#inflated_comb232_nonchimeras.fasta_100otus_otu_table_no_singletons.biom

mkdir $PWD/QIIME_DENOISER_UCHIME/usearch61_chimera_checking $PWD/QIIME_DENOISER_UCHIME/denoised_uclust_100otus $PWD/QIIME_DENOISER_UCHIME/denoised_uclust_99otus $PWD/QIIME_DENOISER_UCHIME/denoised_uclust_98otus $PWD/QIIME_DENOISER_UCHIME/denoised_uclust_97otus $PWD/QIIME_DENOISER_UCHIME/denoised_uclust_96otus $PWD/QIIME_DENOISER_UCHIME/denoised_uclust_95otus $PWD/QIIME_DENOISER_UCHIME/denoised_uclust_90otus  

cp $PWD/inflated_seqs_rev_primer_truncated.fna $PWD/QIIME_DENOISER_UCHIME/inflated_comb232.fna 


identify_chimeric_seqs.py -m usearch61 -i $PWD/QIIME_DENOISER_UCHIME/inflated_comb232.fna --suppress_usearch61_ref -o $PWD/QIIME_DENOISER_UCHIME/usearch61_chimera_checking/

filter_fasta.py -f $PWD/QIIME_DENOISER_UCHIME/inflated_comb232.fna -o $PWD/QIIME_DENOISER_UCHIME/inflated_comb232_nonchimeras.fasta -s $PWD/QIIME_DENOISER_UCHIME/usearch61_chimera_checking/chimeras.txt -n

grep -c '>' $PWD/QIIME_DENOISER_UCHIME/inflated_comb232_nonchimeras.fasta


#100% OTUs:
pick_otus.py -i $PWD/QIIME_DENOISER_UCHIME/inflated_comb232_nonchimeras.fasta -o $PWD/QIIME_DENOISER_UCHIME/denoised_uclust_100otus/ --optimal -s 1.0

#99% OTUs:
pick_otus.py -i $PWD/QIIME_DENOISER_UCHIME/inflated_comb232_nonchimeras.fasta -o $PWD/QIIME_DENOISER_UCHIME/denoised_uclust_99otus/ --optimal -s 0.99

#98% OTUs:
pick_otus.py -i $PWD/QIIME_DENOISER_UCHIME/inflated_comb232_nonchimeras.fasta -o $PWD/QIIME_DENOISER_UCHIME/denoised_uclust_98otus/ --optimal -s 0.98

#97% OTUs:
pick_otus.py -i $PWD/QIIME_DENOISER_UCHIME/inflated_comb232_nonchimeras.fasta -o $PWD/QIIME_DENOISER_UCHIME/denoised_uclust_97otus/ --optimal -s 0.97

#96% OTUs:
pick_otus.py -i $PWD/QIIME_DENOISER_UCHIME/inflated_comb232_nonchimeras.fasta -o $PWD/QIIME_DENOISER_UCHIME/denoised_uclust_96otus/ --optimal -s 0.96

#95% OTUs:
pick_otus.py -i $PWD/QIIME_DENOISER_UCHIME/inflated_comb232_nonchimeras.fasta -o $PWD/QIIME_DENOISER_UCHIME/denoised_uclust_95otus/ --optimal -s 0.95

#90% OTUs:
pick_otus.py -i $PWD/QIIME_DENOISER_UCHIME/inflated_comb232_nonchimeras.fasta -o $PWD/QIIME_DENOISER_UCHIME/denoised_uclust_90otus/ --optimal -s 0.90

#remove singletons

#100% OTUs:
make_otu_table.py -i $PWD/QIIME_DENOISER_UCHIME/denoised_uclust_100otus/inflated_comb232_nonchimeras_otus.txt -o $PWD/QIIME_DENOISER_UCHIME/denoised_uclust_100otus/inflated_comb232_nonchimeras.fasta_100otus_otu_table.biom

filter_otus_from_otu_table.py -i $PWD/QIIME_DENOISER_UCHIME/denoised_uclust_100otus/inflated_comb232_nonchimeras.fasta_100otus_otu_table.biom -o $PWD/QIIME_DENOISER_UCHIME/denoised_uclust_100otus/inflated_comb232_nonchimeras.fasta_100otus_otu_table_no_singletons.biom -n 2

biom convert -i $PWD/QIIME_DENOISER_UCHIME/denoised_uclust_100otus/inflated_comb232_nonchimeras.fasta_100otus_otu_table_no_singletons.biom -o $PWD/QIIME_DENOISER_UCHIME/denoised_uclust_100otus/inflated_comb232_nonchimeras.fasta_100otus_otu_table_no_singletons.txt -b

biom convert -i $PWD/QIIME_DENOISER_UCHIME/denoised_uclust_100otus/inflated_comb232_nonchimeras.fasta_100otus_otu_table.biom -o $PWD/QIIME_DENOISER_UCHIME/denoised_uclust_100otus/inflated_comb232_nonchimeras.fasta_100otus_otu_table.txt -b

#99% OTUs:
make_otu_table.py -i $PWD/QIIME_DENOISER_UCHIME/denoised_uclust_99otus/inflated_comb232_nonchimeras_otus.txt -o $PWD/QIIME_DENOISER_UCHIME/denoised_uclust_99otus/inflated_comb232_nonchimeras.fasta_99otus_otu_table.biom

filter_otus_from_otu_table.py -i $PWD/QIIME_DENOISER_UCHIME/denoised_uclust_99otus/inflated_comb232_nonchimeras.fasta_99otus_otu_table.biom -o $PWD/QIIME_DENOISER_UCHIME/denoised_uclust_99otus/inflated_comb232_nonchimeras.fasta_99otus_otu_table_no_singletons.biom -n 2

biom convert -i $PWD/QIIME_DENOISER_UCHIME/denoised_uclust_99otus/inflated_comb232_nonchimeras.fasta_99otus_otu_table_no_singletons.biom -o $PWD/QIIME_DENOISER_UCHIME/denoised_uclust_99otus/inflated_comb232_nonchimeras.fasta_99otus_otu_table_no_singletons.txt -b

biom convert -i $PWD/QIIME_DENOISER_UCHIME/denoised_uclust_99otus/inflated_comb232_nonchimeras.fasta_99otus_otu_table.biom -o $PWD/QIIME_DENOISER_UCHIME/denoised_uclust_99otus/inflated_comb232_nonchimeras.fasta_99otus_otu_table.txt -b

#98% OTUs:
make_otu_table.py -i $PWD/QIIME_DENOISER_UCHIME/denoised_uclust_98otus/inflated_comb232_nonchimeras_otus.txt -o $PWD/QIIME_DENOISER_UCHIME/denoised_uclust_98otus/inflated_comb232_nonchimeras.fasta_98otus_otu_table.biom

filter_otus_from_otu_table.py -i $PWD/QIIME_DENOISER_UCHIME/denoised_uclust_98otus/inflated_comb232_nonchimeras.fasta_98otus_otu_table.biom -o $PWD/QIIME_DENOISER_UCHIME/denoised_uclust_98otus/inflated_comb232_nonchimeras.fasta_98otus_otu_table_no_singletons.biom -n 2

biom convert -i $PWD/QIIME_DENOISER_UCHIME/denoised_uclust_98otus/inflated_comb232_nonchimeras.fasta_98otus_otu_table_no_singletons.biom -o $PWD/QIIME_DENOISER_UCHIME/denoised_uclust_98otus/inflated_comb232_nonchimeras.fasta_98otus_otu_table_no_singletons.txt -b

biom convert -i $PWD/QIIME_DENOISER_UCHIME/denoised_uclust_98otus/inflated_comb232_nonchimeras.fasta_98otus_otu_table.biom -o $PWD/QIIME_DENOISER_UCHIME/denoised_uclust_98otus/inflated_comb232_nonchimeras.fasta_98otus_otu_table.txt -b

#97% OTUs:
make_otu_table.py -i $PWD/QIIME_DENOISER_UCHIME/denoised_uclust_97otus/inflated_comb232_nonchimeras_otus.txt -o $PWD/QIIME_DENOISER_UCHIME/denoised_uclust_97otus/inflated_comb232_nonchimeras.fasta_97otus_otu_table.biom

filter_otus_from_otu_table.py -i $PWD/QIIME_DENOISER_UCHIME/denoised_uclust_97otus/inflated_comb232_nonchimeras.fasta_97otus_otu_table.biom -o $PWD/QIIME_DENOISER_UCHIME/denoised_uclust_97otus/inflated_comb232_nonchimeras.fasta_97otus_otu_table_no_singletons.biom -n 2

biom convert -i $PWD/QIIME_DENOISER_UCHIME/denoised_uclust_97otus/inflated_comb232_nonchimeras.fasta_97otus_otu_table_no_singletons.biom -o $PWD/QIIME_DENOISER_UCHIME/denoised_uclust_97otus/inflated_comb232_nonchimeras.fasta_97otus_otu_table_no_singletons.txt -b 

biom convert -i $PWD/QIIME_DENOISER_UCHIME/denoised_uclust_97otus/inflated_comb232_nonchimeras.fasta_97otus_otu_table.biom -o $PWD/QIIME_DENOISER_UCHIME/denoised_uclust_97otus/inflated_comb232_nonchimeras.fasta_97otus_otu_table.txt -b

pick_rep_set.py -i $PWD/QIIME_DENOISER_UCHIME/denoised_uclust_97otus/inflated_comb232_nonchimeras_otus.txt -f $PWD/QIIME_DENOISER_UCHIME/inflated_comb232_nonchimeras.fasta -o $PWD/QIIME_DENOISER_UCHIME/denoised_uclust_97otus/inflated_comb232_nonchimeras_97otusrep_set.fna

#keep all the sequences listed in the biom file
filter_fasta.py -f $PWD/QIIME_DENOISER_UCHIME/denoised_uclust_97otus/inflated_comb232_nonchimeras_97otusrep_set.fna -o $PWD/QIIME_DENOISER_UCHIME/denoised_uclust_97otus/inflated_comb232_nonchimeras_97otus_no_singletons_rep_set.fasta -b $PWD/QIIME_DENOISER_UCHIME/denoised_uclust_97otus/inflated_comb232_nonchimeras.fasta_97otus_otu_table_no_singletons.biom


#96% OTUs:
make_otu_table.py -i $PWD/QIIME_DENOISER_UCHIME/denoised_uclust_96otus/inflated_comb232_nonchimeras_otus.txt -o $PWD/QIIME_DENOISER_UCHIME/denoised_uclust_96otus/inflated_comb232_nonchimeras.fasta_96otus_otu_table.biom

filter_otus_from_otu_table.py -i $PWD/QIIME_DENOISER_UCHIME/denoised_uclust_96otus/inflated_comb232_nonchimeras.fasta_96otus_otu_table.biom -o $PWD/QIIME_DENOISER_UCHIME/denoised_uclust_96otus/inflated_comb232_nonchimeras.fasta_96otus_otu_table_no_singletons.biom -n 2

biom convert -i $PWD/QIIME_DENOISER_UCHIME/denoised_uclust_96otus/inflated_comb232_nonchimeras.fasta_96otus_otu_table_no_singletons.biom -o $PWD/QIIME_DENOISER_UCHIME/denoised_uclust_96otus/inflated_comb232_nonchimeras.fasta_96otus_otu_table_no_singletons.txt -b

biom convert -i $PWD/QIIME_DENOISER_UCHIME/denoised_uclust_96otus/inflated_comb232_nonchimeras.fasta_96otus_otu_table.biom -o $$PWD/QIIME_DENOISER_UCHIME/denoised_uclust_96otus/inflated_comb232_nonchimeras.fasta_96otus_otu_table.txt -b


#95% OTUs:
make_otu_table.py -i $PWD/QIIME_DENOISER_UCHIME/denoised_uclust_95otus/inflated_comb232_nonchimeras_otus.txt -o $PWD/QIIME_DENOISER_UCHIME/denoised_uclust_95otus/inflated_comb232_nonchimeras.fasta_95otus_otu_table.biom

filter_otus_from_otu_table.py -i $PWD/QIIME_DENOISER_UCHIME/denoised_uclust_95otus/inflated_comb232_nonchimeras.fasta_95otus_otu_table.biom -o $PWD/QIIME_DENOISER_UCHIME/denoised_uclust_95otus/inflated_comb232_nonchimeras.fasta_95otus_otu_table_no_singletons.biom -n 2

biom convert -i $PWD/QIIME_DENOISER_UCHIME/denoised_uclust_95otus/inflated_comb232_nonchimeras.fasta_95otus_otu_table_no_singletons.biom -o $PWD/QIIME_DENOISER_UCHIME/denoised_uclust_95otus/inflated_comb232_nonchimeras.fasta_95otus_otu_table_no_singletons.txt -b

biom convert -i $PWD/QIIME_DENOISER_UCHIME/denoised_uclust_95otus/inflated_comb232_nonchimeras.fasta_95otus_otu_table.biom -o $PWD/QIIME_DENOISER_UCHIME/denoised_uclust_95otus/inflated_comb232_nonchimeras.fasta_95otus_otu_table.txt -b

#90% OTUs:
make_otu_table.py -i $PWD/QIIME_DENOISER_UCHIME/denoised_uclust_90otus/inflated_comb232_nonchimeras_otus.txt -o $PWD/QIIME_DENOISER_UCHIME/denoised_uclust_90otus/inflated_comb232_nonchimeras.fasta_90otus_otu_table.biom

filter_otus_from_otu_table.py -i $PWD/QIIME_DENOISER_UCHIME/denoised_uclust_90otus/inflated_comb232_nonchimeras.fasta_90otus_otu_table.biom -o $PWD/QIIME_DENOISER_UCHIME/denoised_uclust_90otus/inflated_comb232_nonchimeras.fasta_90otus_otu_table_no_singletons.biom -n 2

biom convert -i $PWD/QIIME_DENOISER_UCHIME/denoised_uclust_90otus/inflated_comb232_nonchimeras.fasta_90otus_otu_table_no_singletons.biom -o $PWD/QIIME_DENOISER_UCHIME/denoised_uclust_90otus/inflated_comb232_nonchimeras.fasta_90otus_otu_table_no_singletons.txt -b

biom convert -i $PWD/QIIME_DENOISER_UCHIME/denoised_uclust_90otus/inflated_comb232_nonchimeras.fasta_90otus_otu_table.biom -o $PWD/QIIME_DENOISER_UCHIME/denoised_uclust_90otus/inflated_comb232_nonchimeras.fasta_90otus_otu_table.txt -b

../
