# Supplementary material for: Bioinformatic Amplicon Read Processing Strategies Strongly Affect Eukaryotic Diversity and the Taxonomic Composition of Communities
Source: PLoS One. 2015 Jun 5;10(6):e0130035. doi: 10.1371/journal.pone.0130035 (PMC4457843; doi:10.1371/journal.pone.0130035)
Supplement: S3 Text — (TXT) [file pone.0130035.s004.txt]

Commands used in UPARSE:


the two data sets were merged in mothur:

mothur > merge.files(input=HL4M15Z01.fasta-HL4M15Z02.fasta-Tg_20_04042013_1.fasta-Tg_21_04042013_1.fasta-Tg_22_04042013_1.fasta-Tg_23_04042013_1.fasta, output=20samples.fasta)
mothur > merge.files(input=HL4M15Z01.qual-HL4M15Z02.qual-Tg_20_04042013_1.qual-Tg_21_04042013_1.qual-Tg_22_04042013_1.qual-Tg_23_04042013_1.qual, output=20samples.qual)


to keep the criteria equal between the pipelines, reads were screened in mothur:
mothur > screen.seqs(fasta=20samples.fasta, qfile=20samples.qual, minlength=232, maxlength=600, maxhomop=6, maxambig=0)

The number of reads dropped from 504138 in 20samples.fasta to 448032 in 20samples.good.fasta

fastq-file from fasta and qual files:
python > faqual2fastq2.py 20samples.good.fasta 20samples.good.qual > 20samples.good.fastq

The barcodes and primers were removed from all:
python > fastq_strip_barcode_relabel2.py 20samples.good.fastq TCACCTACGGAAACCTTGTTACG 20samples.oligos.fasta label_prefix > 20samples.good.barcodes_stripped.fastq
448032 seqs
238105 matched
13637 barcode mismatches
196290 primer mismathces


statistics for filtering parameter decision:
> usearch7.exe -fastq_stats 20samples.good.barcodes_stripped.fastq -log stats.good.barcodes_stripped.log


MAXEE method:

Decision based on to the stats (50% of the reads remaining at Q>20)to discard maxee <0.3 and read length <261 to get globally alignable reads

>usearch7.exe -fastq_filter 20samples.good.barcodes_stripped.fastq -fastaout maxee.20samples.good.barcodes_stripped.fasta -fastq_minlen 261 -fastq_maxee 0.3
238105 FASTQ recs
189516 Low qual recs discarded (expected errs >0.3)
44569 Converted

In BioEdit cut to 260 bases long and saved with a name in style: maxee.20samples.good.barcodes_stripped_globallyaligned.fasta


>usearch7.exe -derep_fulllength maxee.20samples.good.barcodes_stripped_globallyaligned.fasta -output maxee.20samples.good.barcodes_stripped_globallyaligned.uniques.fasta -sizeout -uc maxee.20samples.good.barcodes_stripped_globallyaligned.uniques

6762 seqs

>usearch7.exe -sortbysize maxee.20samples.good.barcodes_stripped_globallyaligned.uniques.fasta -output maxee.20samples.good.barcodes_stripped_globallyaligned.uniques.sorted.fasta

>usearch7.exe -sortbysize maxee.20samples.good.barcodes_stripped_globallyaligned.uniques.fasta -output maxee.20samples.good.barcodes_stripped_globallyaligned.uniques.sorted.nosingletons.fasta -minsize 2

OTUs:

97%

No singletons removed:
>usearch7.exe -cluster_otus maxee.20samples.good.barcodes_stripped_globallyaligned.uniques.sorted.fasta -otus maxee.20samples.good.barcodes_stripped_globallyaligned.uniques.sorted.97otus.fasta
Input seqs:	6762
OTUs:	372
Members:	2648
Chimeras:	3742

Singletons removed:
>usearch7.exe -cluster_otus maxee.20samples.good.barcodes_stripped_globallyaligned.uniques.sorted.nosingletons.fasta -otus maxee.20samples.good.barcodes_stripped_globallyaligned.uniques.sorted.nosingletons.97otus.fasta
Input seqs:	1472
OTUs:	202
Members:	548
Chimeras:	722

100% 

20samples:
No singletons removed:
>usearch7.exe -cluster_otus maxee.20samples.good.barcodes_stripped_globallyaligned.uniques.sorted.fasta -otu_radius_pct 0.0 -otus maxee.20samples.good.barcodes_stripped_globallyaligned.uniques.sorted.100otus.fasta
Input seqs:	6762
OTUs:	4069
Members:	2
Chimeras:	2691

Singletons removed:
>usearch7.exe -cluster_otus maxee.20samples.good.barcodes_stripped_globallyaligned.uniques.sorted.nosingletons.fasta -otu_radius_pct 0.0 -otus maxee.20samples.good.barcodes_stripped_globallyaligned.uniques.sorted.nosingletons.100otus.fasta
Input seqs:	1472
OTUs:	833
Members:	0
Chimeras:	639

99% 

20samples:
No singletons removed:
>usearch7.exe -cluster_otus maxee.20samples.good.barcodes_stripped_globallyaligned.uniques.sorted.fasta -otu_radius_pct 1.0 -otus maxee.20samples.good.barcodes_stripped_globallyaligned.uniques.sorted.99otus.fasta
Input seqs:	6762
OTUs:	1040
Members:	2136
Chimeras:	3586

Singletons removed:
>usearch7.exe -cluster_otus maxee.20samples.good.barcodes_stripped_globallyaligned.uniques.sorted.nosingletons.fasta -otu_radius_pct 1.0 -otus maxee.20samples.good.barcodes_stripped_globallyaligned.uniques.sorted.nosingletons.99otus.fasta
Input seqs:	1472
OTUs:	336
Members:	400
Chimeras:	736

98% 

20samples:
No singletons removed:
>usearch7.exe -cluster_otus maxee.20samples.good.barcodes_stripped_globallyaligned.uniques.sorted.fasta -otu_radius_pct 2.0 -otus maxee.20samples.good.barcodes_stripped_globallyaligned.uniques.sorted.98otus.fasta
Input seqs:	6762
OTUs:	489
Members:	2465
Chimeras:	3808

Singletons removed:
>usearch7.exe -cluster_otus maxee.20samples.good.barcodes_stripped_globallyaligned.uniques.sorted.nosingletons.fasta -otu_radius_pct 2.0 -otus maxee.20samples.good.barcodes_stripped_globallyaligned.uniques.sorted.nosingletons.98otus.fasta
Input seqs:	1472
OTUs:	229
Members:	490
Chimeras:	753

96% 

20samples:
No singletons removed:
>usearch7.exe -cluster_smallmem maxee.20samples.good.barcodes_stripped_globallyaligned.uniques.sorted.98otus.fasta -id 0.96 -centroids maxee.20samples.good.barcodes_stripped_globallyaligned.uniques.sorted.96otus.fasta
Seqs	489
Clusters	369
Max size	21
Avg size 1.3
Min size 1
Singletons 312, 63.8% of seqs, 84.6% of clusters

Singletons removed:
>usearch7.exe -cluster_smallmem maxee.20samples.good.barcodes_stripped_globallyaligned.uniques.sorted.nosingletons.98otus.fasta -id 0.96 -centroids maxee.20samples.good.barcodes_stripped_globallyaligned.uniques.sorted.nosingletons.96otus.fasta
Seqs	229
Clusters	181
Max size	9
Avg size 1.3
Min size 1
Singletons 150, 65.5% of seqs, 82.9% of clusters

95% 

20samples:
No singletons removed:
>usearch7.exe -cluster_smallmem maxee.20samples.good.barcodes_stripped_globallyaligned.uniques.sorted.98otus.fasta -id 0.95 -centroids maxee.20samples.good.barcodes_stripped_globallyaligned.uniques.sorted.95otus.fasta
Seqs	489
Clusters	352
Max size	25
Avg size 1.4
Min size 1
Singletons 290, 59.3% of seqs, 82.4% of clusters

Singletons removed:
>usearch7.exe -cluster_smallmem maxee.20samples.good.barcodes_stripped_globallyaligned.uniques.sorted.nosingletons.98otus.fasta -id 0.95 -centroids maxee.20samples.good.barcodes_stripped_globallyaligned.uniques.sorted.nosingletons.95otus.fasta
Seqs	229
Clusters	167
Max size	13
Avg size 1.4
Min size 1
Singletons 130, 56.8% of seqs, 77.8% of clusters

90% 

20samples:
No singletons removed:
>usearch7.exe -cluster_smallmem maxee.20samples.good.barcodes_stripped_globallyaligned.uniques.sorted.98otus.fasta -id 0.90 -centroids maxee.20samples.good.barcodes_stripped_globallyaligned.uniques.sorted.90otus.fasta
Seqs	489
Clusters	203
Max size	57
Avg size 2.4
Min size 1
Singletons 126, 25.8% of seqs, 62.1% of clusters

Singletons removed:
>usearch7.exe -cluster_smallmem maxee.20samples.good.barcodes_stripped_globallyaligned.uniques.sorted.nosingletons.98otus.fasta -id 0.90 -centroids maxee.20samples.good.barcodes_stripped_globallyaligned.uniques.sorted.nosingletons.90otus.fasta
Seqs	229
Clusters	107
Max size	23
Avg size 2.1
Min size 1
Singletons 63, 27.5% of seqs, 58.9% of clusters


OTU-tables:

for 97% OTUs:
>python >fasta_number.py maxee.20samples.good.barcodes_stripped_globallyaligned.uniques.sorted.97otus.fasta OTU_ > otusn.maxee.20samples.good.barcodes_stripped_globallyaligned.uniques.sorted.97otus.fasta.fa

>usearch7.exe -usearch_global maxee.20samples.good.barcodes_stripped.fasta -db otusn.maxee.20samples.good.barcodes_stripped_globallyaligned.uniques.sorted.97otus.fasta.fa -strand plus -id 0.97 -uc otusn.maxee.20samples.good.barcodes_stripped_globallyaligned.uniques.sorted.97otus.fasta.readmap.uc

5856 N's = no hit

>python >uc2otutab.py otusn.maxee.20samples.good.barcodes_stripped_globallyaligned.uniques.sorted.97otus.fasta.readmap.uc > otusn.maxee.20samples.good.barcodes_stripped_globallyaligned.uniques.sorted.97otus.fasta.readmap.uc.txt

OTU-table for singletons removed 97% OTUs:
>python >fasta_number.py maxee.20samples.good.barcodes_stripped_globallyaligned.uniques.sorted.nosingletons.97otus.fasta OTU_ > otusn.maxee.20samples.good.barcodes_stripped_globallyaligned.uniques.sorted.nosingletons.97otus.fasta.fa

>usearch7.exe -usearch_global maxee.20samples.good.barcodes_stripped.fasta -db otusn.maxee.20samples.good.barcodes_stripped_globallyaligned.uniques.sorted.nosingletons.97otus.fasta.fa -strand plus -id 0.97 -uc otusn.maxee.20samples.good.barcodes_stripped_globallyaligned.uniques.sorted.nosingletons.97otus.fasta.readmap.uc
5856 N's = no hit

>python >uc2otutab.py otusn.maxee.20samples.good.barcodes_stripped_globallyaligned.uniques.sorted.nosingletons.97otus.fasta.readmap.uc > otusn.maxee.20samples.good.barcodes_stripped_globallyaligned.uniques.sorted.nosingletons.97otus.fasta.readmap.uc.txt

100%

>python >fasta_number.py maxee.20samples.good.barcodes_stripped_globallyaligned.uniques.sorted.100otus.fasta OTU_ > otusn.maxee.20samples.good.barcodes_stripped_globallyaligned.uniques.sorted.100otus.fasta.fa

>usearch7.exe -usearch_global maxee.20samples.good.barcodes_stripped.fasta -db otusn.maxee.20samples.good.barcodes_stripped_globallyaligned.uniques.sorted.100otus.fasta.fa -strand plus -id 0.0 -uc otusn.maxee.20samples.good.barcodes_stripped_globallyaligned.uniques.sorted.100otus.fasta.readmap.uc

>python >uc2otutab.py otusn.maxee.20samples.good.barcodes_stripped_globallyaligned.uniques.sorted.100otus.fasta.readmap.uc > otusn.maxee.20samples.good.barcodes_stripped_globallyaligned.uniques.sorted.100otus.fasta.readmap.uc.txt

OTU-table for singletons removed 100% OTUs:
>python >fasta_number.py maxee.20samples.good.barcodes_stripped_globallyaligned.uniques.sorted.nosingletons.100otus.fasta OTU_ > otusn.maxee.20samples.good.barcodes_stripped_globallyaligned.uniques.sorted.nosingletons.100otus.fasta.fa

>usearch7.exe -usearch_global maxee.20samples.good.barcodes_stripped.fasta -db otusn.maxee.20samples.good.barcodes_stripped_globallyaligned.uniques.sorted.nosingletons.100otus.fasta.fa -strand plus -id 0.0 -uc otusn.maxee.20samples.good.barcodes_stripped_globallyaligned.uniques.sorted.nosingletons.100otus.fasta.readmap.uc

>python >uc2otutab.py otusn.maxee.20samples.good.barcodes_stripped_globallyaligned.uniques.sorted.nosingletons.100otus.fasta.readmap.uc > otusn.maxee.20samples.good.barcodes_stripped_globallyaligned.uniques.sorted.nosingletons.100otus.fasta.readmap.uc.txt

99%
>python >fasta_number.py maxee.20samples.good.barcodes_stripped_globallyaligned.uniques.sorted.99otus.fasta OTU_ > otusn.maxee.20samples.good.barcodes_stripped_globallyaligned.uniques.sorted.99otus.fasta.fa

>usearch7.exe -usearch_global maxee.20samples.good.barcodes_stripped.fasta -db otusn.maxee.20samples.good.barcodes_stripped_globallyaligned.uniques.sorted.99otus.fasta.fa -strand plus -id 0.99 -uc otusn.maxee.20samples.good.barcodes_stripped_globallyaligned.uniques.sorted.99otus.fasta.readmap.uc

>python >uc2otutab.py otusn.maxee.20samples.good.barcodes_stripped_globallyaligned.uniques.sorted.99otus.fasta.readmap.uc > otusn.maxee.20samples.good.barcodes_stripped_globallyaligned.uniques.sorted.99otus.fasta.readmap.uc.txt

OTU-table for singletons removed 99% OTUs:
>python >fasta_number.py maxee.20samples.good.barcodes_stripped_globallyaligned.uniques.sorted.nosingletons.99otus.fasta OTU_ > otusn.maxee.20samples.good.barcodes_stripped_globallyaligned.uniques.sorted.nosingletons.99otus.fasta.fa

>usearch7.exe -usearch_global maxee.20samples.good.barcodes_stripped.fasta -db otusn.maxee.20samples.good.barcodes_stripped_globallyaligned.uniques.sorted.nosingletons.99otus.fasta.fa -strand plus -id 0.99 -uc otusn.maxee.20samples.good.barcodes_stripped_globallyaligned.uniques.sorted.nosingletons.99otus.fasta.readmap.uc

>python >uc2otutab.py otusn.maxee.20samples.good.barcodes_stripped_globallyaligned.uniques.sorted.nosingletons.99otus.fasta.readmap.uc > otusn.maxee.20samples.good.barcodes_stripped_globallyaligned.uniques.sorted.nosingletons.99otus.fasta.readmap.uc.txt

98%
>python >fasta_number.py maxee.20samples.good.barcodes_stripped_globallyaligned.uniques.sorted.98otus.fasta OTU_ > otusn.maxee.20samples.good.barcodes_stripped_globallyaligned.uniques.sorted.98otus.fasta.fa

>usearch7.exe -usearch_global maxee.20samples.good.barcodes_stripped.fasta -db otusn.maxee.20samples.good.barcodes_stripped_globallyaligned.uniques.sorted.98otus.fasta.fa -strand plus -id 0.98 -uc otusn.maxee.20samples.good.barcodes_stripped_globallyaligned.uniques.sorted.98otus.fasta.readmap.uc

>python >uc2otutab.py otusn.maxee.20samples.good.barcodes_stripped_globallyaligned.uniques.sorted.98otus.fasta.readmap.uc > otusn.maxee.20samples.good.barcodes_stripped_globallyaligned.uniques.sorted.98otus.fasta.readmap.uc.txt

OTU-table for singletons removed 98% OTUs:
>python >fasta_number.py maxee.20samples.good.barcodes_stripped_globallyaligned.uniques.sorted.nosingletons.98otus.fasta OTU_ > otusn.maxee.20samples.good.barcodes_stripped_globallyaligned.uniques.sorted.nosingletons.98otus.fasta.fa

>usearch7.exe -usearch_global maxee.20samples.good.barcodes_stripped.fasta -db otusn.maxee.20samples.good.barcodes_stripped_globallyaligned.uniques.sorted.nosingletons.98otus.fasta.fa -strand plus -id 0.98 -uc otusn.maxee.20samples.good.barcodes_stripped_globallyaligned.uniques.sorted.nosingletons.98otus.fasta.readmap.uc

>python >uc2otutab.py otusn.maxee.20samples.good.barcodes_stripped_globallyaligned.uniques.sorted.nosingletons.98otus.fasta.readmap.uc > otusn.maxee.20samples.good.barcodes_stripped_globallyaligned.uniques.sorted.nosingletons.98otus.fasta.readmap.uc.txt

96%
>python >fasta_number.py maxee.20samples.good.barcodes_stripped_globallyaligned.uniques.sorted.96otus.fasta OTU_ > otusn.maxee.20samples.good.barcodes_stripped_globallyaligned.uniques.sorted.96otus.fasta.fa

>usearch7.exe -usearch_global maxee.20samples.good.barcodes_stripped.fasta -db otusn.maxee.20samples.good.barcodes_stripped_globallyaligned.uniques.sorted.96otus.fasta.fa -strand plus -id 0.96 -uc otusn.maxee.20samples.good.barcodes_stripped_globallyaligned.uniques.sorted.96otus.fasta.readmap.uc

>python >uc2otutab.py otusn.maxee.20samples.good.barcodes_stripped_globallyaligned.uniques.sorted.96otus.fasta.readmap.uc > otusn.maxee.20samples.good.barcodes_stripped_globallyaligned.uniques.sorted.96otus.fasta.readmap.uc.txt

OTU-table for singletons removed 96% OTUs:
>python >fasta_number.py maxee.20samples.good.barcodes_stripped_globallyaligned.uniques.sorted.nosingletons.96otus.fasta OTU_ > otusn.maxee.20samples.good.barcodes_stripped_globallyaligned.uniques.sorted.nosingletons.96otus.fasta.fa

>usearch7.exe -usearch_global maxee.20samples.good.barcodes_stripped.fasta -db otusn.maxee.20samples.good.barcodes_stripped_globallyaligned.uniques.sorted.nosingletons.96otus.fasta.fa -strand plus -id 0.96 -uc otusn.maxee.20samples.good.barcodes_stripped_globallyaligned.uniques.sorted.nosingletons.96otus.fasta.readmap.uc

>python >uc2otutab.py otusn.maxee.20samples.good.barcodes_stripped_globallyaligned.uniques.sorted.nosingletons.96otus.fasta.readmap.uc > otusn.maxee.20samples.good.barcodes_stripped_globallyaligned.uniques.sorted.nosingletons.96otus.fasta.readmap.uc.txt

95%
>python >fasta_number.py maxee.20samples.good.barcodes_stripped_globallyaligned.uniques.sorted.95otus.fasta OTU_ > otusn.maxee.20samples.good.barcodes_stripped_globallyaligned.uniques.sorted.95otus.fasta.fa

>usearch7.exe -usearch_global maxee.20samples.good.barcodes_stripped.fasta -db otusn.maxee.20samples.good.barcodes_stripped_globallyaligned.uniques.sorted.95otus.fasta.fa -strand plus -id 0.95 -uc otusn.maxee.20samples.good.barcodes_stripped_globallyaligned.uniques.sorted.95otus.fasta.readmap.uc

>python >uc2otutab.py otusn.maxee.20samples.good.barcodes_stripped_globallyaligned.uniques.sorted.95otus.fasta.readmap.uc > otusn.maxee.20samples.good.barcodes_stripped_globallyaligned.uniques.sorted.95otus.fasta.readmap.uc.txt

OTU-table for singletons removed 95% OTUs:
>python >fasta_number.py maxee.20samples.good.barcodes_stripped_globallyaligned.uniques.sorted.nosingletons.95otus.fasta OTU_ > otusn.maxee.20samples.good.barcodes_stripped_globallyaligned.uniques.sorted.nosingletons.95otus.fasta.fa

>usearch7.exe -usearch_global maxee.20samples.good.barcodes_stripped.fasta -db otusn.maxee.20samples.good.barcodes_stripped_globallyaligned.uniques.sorted.nosingletons.95otus.fasta.fa -strand plus -id 0.95 -uc otusn.maxee.20samples.good.barcodes_stripped_globallyaligned.uniques.sorted.nosingletons.95otus.fasta.readmap.uc

>python >uc2otutab.py otusn.maxee.20samples.good.barcodes_stripped_globallyaligned.uniques.sorted.nosingletons.95otus.fasta.readmap.uc > otusn.maxee.20samples.good.barcodes_stripped_globallyaligned.uniques.sorted.nosingletons.95otus.fasta.readmap.uc.txt

90%
>python >fasta_number.py maxee.20samples.good.barcodes_stripped_globallyaligned.uniques.sorted.90otus.fasta OTU_ > otusn.maxee.20samples.good.barcodes_stripped_globallyaligned.uniques.sorted.90otus.fasta.fa

>usearch7.exe -usearch_global maxee.20samples.good.barcodes_stripped.fasta -db otusn.maxee.20samples.good.barcodes_stripped_globallyaligned.uniques.sorted.90otus.fasta.fa -strand plus -id 0.90 -uc otusn.maxee.20samples.good.barcodes_stripped_globallyaligned.uniques.sorted.90otus.fasta.readmap.uc

>python >uc2otutab.py otusn.maxee.20samples.good.barcodes_stripped_globallyaligned.uniques.sorted.90otus.fasta.readmap.uc > otusn.maxee.20samples.good.barcodes_stripped_globallyaligned.uniques.sorted.90otus.fasta.readmap.uc.txt

OTU-table for singletons removed 90% OTUs:
>python >fasta_number.py maxee.20samples.good.barcodes_stripped_globallyaligned.uniques.sorted.nosingletons.90otus.fasta OTU_ > otusn.maxee.20samples.good.barcodes_stripped_globallyaligned.uniques.sorted.nosingletons.90otus.fasta.fa

>usearch7.exe -usearch_global maxee.20samples.good.barcodes_stripped.fasta -db otusn.maxee.20samples.good.barcodes_stripped_globallyaligned.uniques.sorted.nosingletons.90otus.fasta.fa -strand plus -id 0.90 -uc otusn.maxee.20samples.good.barcodes_stripped_globallyaligned.uniques.sorted.nosingletons.90otus.fasta.readmap.uc

>python >uc2otutab.py otusn.maxee.20samples.good.barcodes_stripped_globallyaligned.uniques.sorted.nosingletons.90otus.fasta.readmap.uc > otusn.maxee.20samples.good.barcodes_stripped_globallyaligned.uniques.sorted.nosingletons.90otus.fasta.readmap.uc.txt


Quality score (QS) method:

>usearch7.exe -fastq_filter 20samples.good.barcodes_stripped.fastq -fastaout QS.20samples.good.barcodes_stripped.fasta -fastq_minlen 200 -fastq_truncqual 15
238105 FASTQ recs
206969 converted


In BioEdit cut to 200 bases long and saved with a name in style: QS.20samples.good.barcodes_stripped_globallyaligned.fasta


>usearch7.exe -derep_fulllength QS.20samples.good.barcodes_stripped_globallyaligned.fasta -output QS.20samples.good.barcodes_stripped_globallyaligned.uniques.fasta -sizeout -uc QS.20samples.good.barcodes_stripped_globallyaligned.uniques

16871 seqs

>usearch7.exe -sortbysize QS.20samples.good.barcodes_stripped_globallyaligned.uniques.fasta -output QS.20samples.good.barcodes_stripped_globallyaligned.uniques.sorted.fasta

>usearch7.exe -sortbysize QS.20samples.good.barcodes_stripped_globallyaligned.uniques.fasta -output QS.20samples.good.barcodes_stripped_globallyaligned.uniques.sorted.nosingletons.fasta -minsize 2


OTUs:

97%

No singletons removed:
>usearch7.exe -cluster_otus QS.20samples.good.barcodes_stripped_globallyaligned.uniques.sorted.fasta -otus QS.20samples.good.barcodes_stripped_globallyaligned.uniques.sorted.97otus.fasta
Input seqs:	16871
OTUs:	782
Members:	11989
Chimeras:	4100

Singletons removed:
>usearch7.exe -cluster_otus QS.20samples.good.barcodes_stripped_globallyaligned.uniques.sorted.nosingletons.fasta -otus QS.20samples.good.barcodes_stripped_globallyaligned.uniques.sorted.nosingletons.97otus.fasta
Input seqs:	5293
OTUs:	409
Members:	3624
Chimeras:	1260

100% 

No singletons removed:
>usearch7.exe -cluster_otus QS.20samples.good.barcodes_stripped_globallyaligned.uniques.sorted.fasta -otu_radius_pct 0.0 -otus QS.20samples.good.barcodes_stripped_globallyaligned.uniques.sorted.100otus.fasta
Input seqs:	16871
OTUs:	13822
Members:	14
Chimeras:	3035

Singletons removed:
>usearch7.exe -cluster_otus QS.20samples.good.barcodes_stripped_globallyaligned.uniques.sorted.nosingletons.fasta -otu_radius_pct 0.0 -otus QS.20samples.good.barcodes_stripped_globallyaligned.uniques.sorted.nosingletons.100otus.fasta
Input seqs:	5293
OTUs:	4080
Members:	2
Chimeras:	1211

99% 

No singletons removed:
>usearch7.exe -cluster_otus QS.20samples.good.barcodes_stripped_globallyaligned.uniques.sorted.fasta -otu_radius_pct 1.0 -otus QS.20samples.good.barcodes_stripped_globallyaligned.uniques.sorted.99otus.fasta
Input seqs:	16871
OTUs:	3771
Members:	9009
Chimeras:	4091

Singletons removed:
>usearch7.exe -cluster_otus QS.20samples.good.barcodes_stripped_globallyaligned.uniques.sorted.nosingletons.fasta -otu_radius_pct 1.0 -otus QS.20samples.good.barcodes_stripped_globallyaligned.uniques.sorted.nosingletons.99otus.fasta
Input seqs:	5293
OTUs:	1168
Members:	2675
Chimeras:	1450

98% 

No singletons removed:
>usearch7.exe -cluster_otus QS.20samples.good.barcodes_stripped_globallyaligned.uniques.sorted.fasta -otu_radius_pct 2.0 -otus QS.20samples.good.barcodes_stripped_globallyaligned.uniques.sorted.98otus.fasta
Input seqs:	16871
OTUs:	1227
Members:	10673
Chimeras:	4971

Singletons removed:
>usearch7.exe -cluster_otus QS.20samples.good.barcodes_stripped_globallyaligned.uniques.sorted.nosingletons.fasta -otu_radius_pct 2.0 -otus QS.20samples.good.barcodes_stripped_globallyaligned.uniques.sorted.nosingletons.98otus.fasta
Input seqs:	5293
OTUs:	533
Members:	3148
Chimeras:	1612

96% 

No singletons removed:
>usearch7.exe -cluster_smallmem QS.20samples.good.barcodes_stripped_globallyaligned.uniques.sorted.98otus.fasta -id 0.96 -centroids QS.20samples.good.barcodes_stripped_globallyaligned.uniques.sorted.96otus.fasta
Seqs	1227
Clusters	669
Max size	75
Avg size 1.8
Min size 1
Singletons 496, 40.4% of seqs, 74.1% of clusters

Singletons removed:
>usearch7.exe -cluster_smallmem QS.20samples.good.barcodes_stripped_globallyaligned.uniques.sorted.nosingletons.98otus.fasta -id 0.96 -centroids QS.20samples.good.barcodes_stripped_globallyaligned.uniques.sorted.nosingletons.96otus.fasta
Seqs	533
Clusters	354
Max size	19
Avg size 1.5
Min size 1
Singletons 264, 49.5% of seqs, 74.6% of clusters

95% 

No singletons removed:
>usearch7.exe -cluster_smallmem QS.20samples.good.barcodes_stripped_globallyaligned.uniques.sorted.98otus.fasta -id 0.95 -centroids QS.20samples.good.barcodes_stripped_globallyaligned.uniques.sorted.95otus.fasta
Seqs	1227
Clusters	571
Max size	92
Avg size 2.1
Min size 1
Singletons 411, 33.5% of seqs, 72.0% of clusters

Singletons removed:
>usearch7.exe -cluster_smallmem QS.20samples.good.barcodes_stripped_globallyaligned.uniques.sorted.nosingletons.98otus.fasta -id 0.95 -centroids QS.20samples.good.barcodes_stripped_globallyaligned.uniques.sorted.nosingletons.95otus.fasta
Seqs	533
Clusters	305
Max size	31
Avg size 1.7
Min size 1
Singletons 218, 40.9% of seqs, 71.5% of clusters

90% 

No singletons removed:
>usearch7.exe -cluster_smallmem QS.20samples.good.barcodes_stripped_globallyaligned.uniques.sorted.98otus.fasta -id 0.90 -centroids QS.20samples.good.barcodes_stripped_globallyaligned.uniques.sorted.90otus.fasta
Seqs	1227
Clusters	278
Max size	178
Avg size 4.4
Min size 1
Singletons 161, 13.1% of seqs, 57.9% of clusters

Singletons removed:
>usearch7.exe -cluster_smallmem QS.20samples.good.barcodes_stripped_globallyaligned.uniques.sorted.nosingletons.98otus.fasta -id 0.90 -centroids QS.20samples.good.barcodes_stripped_globallyaligned.uniques.sorted.nosingletons.90otus.fasta
Seqs	533
Clusters	157
Max size	66
Avg size 3.4
Min size 1
Singletons 83, 15.6% of seqs, 52.9% of clusters

OTU-tables for 97% OTUs:

>python >fasta_number.py QS.20samples.good.barcodes_stripped_globallyaligned.uniques.sorted.97otus.fasta OTU_ > otusn.QS.20samples.good.barcodes_stripped_globallyaligned.uniques.sorted.97otus.fasta.fa

>usearch7.exe -usearch_global QS.20samples.good.barcodes_stripped.fasta -db otusn.QS.20samples.good.barcodes_stripped_globallyaligned.uniques.sorted.97otus.fasta.fa -strand plus -id 0.97 -uc otusn.QS.20samples.good.barcodes_stripped_globallyaligned.uniques.sorted.97otus.fasta.readmap.uc

9570 N's = no hit

>python >uc2otutab.py otusn.QS.20samples.good.barcodes_stripped_globallyaligned.uniques.sorted.97otus.fasta.readmap.uc > otusn.QS.20samples.good.barcodes_stripped_globallyaligned.uniques.sorted.97otus.fasta.readmap.uc.txt

OTU-table for singletons removed 97% OTUs:
>python >fasta_number.py QS.20samples.good.barcodes_stripped_globallyaligned.uniques.sorted.nosingletons.97otus.fasta OTU_ > otusn.QS.20samples.good.barcodes_stripped_globallyaligned.uniques.sorted.nosingletons.97otus.fasta.fa

>usearch7.exe -usearch_global QS.20samples.good.barcodes_stripped.fasta -db otusn.QS.20samples.good.barcodes_stripped_globallyaligned.uniques.sorted.nosingletons.97otus.fasta.fa -strand plus -id 0.97 -uc otusn.QS.20samples.good.barcodes_stripped_globallyaligned.uniques.sorted.nosingletons.97otus.fasta.readmap.uc
9570 N's = no hit

>python >uc2otutab.py otusn.QS.20samples.good.barcodes_stripped_globallyaligned.uniques.sorted.nosingletons.97otus.fasta.readmap.uc > otusn.QS.20samples.good.barcodes_stripped_globallyaligned.uniques.sorted.nosingletons.97otus.fasta.readmap.uc.txt

100%
>python >fasta_number.py QS.20samples.good.barcodes_stripped_globallyaligned.uniques.sorted.100otus.fasta OTU_ > otusn.QS.20samples.good.barcodes_stripped_globallyaligned.uniques.sorted.100otus.fasta.fa

>usearch7.exe -usearch_global QS.20samples.good.barcodes_stripped.fasta -db otusn.QS.20samples.good.barcodes_stripped_globallyaligned.uniques.sorted.100otus.fasta.fa -strand plus -id 0.0 -uc otusn.QS.20samples.good.barcodes_stripped_globallyaligned.uniques.sorted.100otus.fasta.readmap.uc

>python >uc2otutab.py otusn.QS.20samples.good.barcodes_stripped_globallyaligned.uniques.sorted.100otus.fasta.readmap.uc > otusn.QS.20samples.good.barcodes_stripped_globallyaligned.uniques.sorted.100otus.fasta.readmap.uc.txt

OTU-table for singletons removed 100% OTUs:
>python >fasta_number.py QS.20samples.good.barcodes_stripped_globallyaligned.uniques.sorted.nosingletons.100otus.fasta OTU_ > otusn.QS.20samples.good.barcodes_stripped_globallyaligned.uniques.sorted.nosingletons.100otus.fasta.fa

>usearch7.exe -usearch_global QS.20samples.good.barcodes_stripped.fasta -db otusn.QS.20samples.good.barcodes_stripped_globallyaligned.uniques.sorted.nosingletons.100otus.fasta.fa -strand plus -id 0.0 -uc otusn.QS.20samples.good.barcodes_stripped_globallyaligned.uniques.sorted.nosingletons.100otus.fasta.readmap.uc

>python >uc2otutab.py otusn.QS.20samples.good.barcodes_stripped_globallyaligned.uniques.sorted.nosingletons.100otus.fasta.readmap.uc > otusn.QS.20samples.good.barcodes_stripped_globallyaligned.uniques.sorted.nosingletons.100otus.fasta.readmap.uc.txt

99%
>python >fasta_number.py QS.20samples.good.barcodes_stripped_globallyaligned.uniques.sorted.99otus.fasta OTU_ > otusn.QS.20samples.good.barcodes_stripped_globallyaligned.uniques.sorted.99otus.fasta.fa

>usearch7.exe -usearch_global QS.20samples.good.barcodes_stripped.fasta -db otusn.QS.20samples.good.barcodes_stripped_globallyaligned.uniques.sorted.99otus.fasta.fa -strand plus -id 0.99 -uc otusn.QS.20samples.good.barcodes_stripped_globallyaligned.uniques.sorted.99otus.fasta.readmap.uc

>python >uc2otutab.py otusn.QS.20samples.good.barcodes_stripped_globallyaligned.uniques.sorted.99otus.fasta.readmap.uc > otusn.QS.20samples.good.barcodes_stripped_globallyaligned.uniques.sorted.99otus.fasta.readmap.uc.txt

OTU-table for singletons removed 99% OTUs:
>python >fasta_number.py QS.20samples.good.barcodes_stripped_globallyaligned.uniques.sorted.nosingletons.99otus.fasta OTU_ > otusn.QS.20samples.good.barcodes_stripped_globallyaligned.uniques.sorted.nosingletons.99otus.fasta.fa

>usearch7.exe -usearch_global QS.20samples.good.barcodes_stripped.fasta -db otusn.QS.20samples.good.barcodes_stripped_globallyaligned.uniques.sorted.nosingletons.99otus.fasta.fa -strand plus -id 0.99 -uc otusn.QS.20samples.good.barcodes_stripped_globallyaligned.uniques.sorted.nosingletons.99otus.fasta.readmap.uc

>python >uc2otutab.py otusn.QS.20samples.good.barcodes_stripped_globallyaligned.uniques.sorted.nosingletons.99otus.fasta.readmap.uc > otusn.QS.20samples.good.barcodes_stripped_globallyaligned.uniques.sorted.nosingletons.99otus.fasta.readmap.uc.txt

98%
>python >fasta_number.py QS.20samples.good.barcodes_stripped_globallyaligned.uniques.sorted.98otus.fasta OTU_ > otusn.QS.20samples.good.barcodes_stripped_globallyaligned.uniques.sorted.98otus.fasta.fa

>usearch7.exe -usearch_global QS.20samples.good.barcodes_stripped.fasta -db otusn.QS.20samples.good.barcodes_stripped_globallyaligned.uniques.sorted.98otus.fasta.fa -strand plus -id 0.98 -uc otusn.QS.20samples.good.barcodes_stripped_globallyaligned.uniques.sorted.98otus.fasta.readmap.uc

>python >uc2otutab.py otusn.QS.20samples.good.barcodes_stripped_globallyaligned.uniques.sorted.98otus.fasta.readmap.uc > otusn.QS.20samples.good.barcodes_stripped_globallyaligned.uniques.sorted.98otus.fasta.readmap.uc.txt

OTU-table for singletons removed 98% OTUs:
>python >fasta_number.py QS.20samples.good.barcodes_stripped_globallyaligned.uniques.sorted.nosingletons.98otus.fasta OTU_ > otusn.QS.20samples.good.barcodes_stripped_globallyaligned.uniques.sorted.nosingletons.98otus.fasta.fa

>usearch7.exe -usearch_global QS.20samples.good.barcodes_stripped.fasta -db otusn.QS.20samples.good.barcodes_stripped_globallyaligned.uniques.sorted.nosingletons.98otus.fasta.fa -strand plus -id 0.98 -uc otusn.QS.20samples.good.barcodes_stripped_globallyaligned.uniques.sorted.nosingletons.98otus.fasta.readmap.uc

>python >uc2otutab.py otusn.QS.20samples.good.barcodes_stripped_globallyaligned.uniques.sorted.nosingletons.98otus.fasta.readmap.uc > otusn.QS.20samples.good.barcodes_stripped_globallyaligned.uniques.sorted.nosingletons.98otus.fasta.readmap.uc.txt

96%
>python >fasta_number.py QS.20samples.good.barcodes_stripped_globallyaligned.uniques.sorted.96otus.fasta OTU_ > otusn.QS.20samples.good.barcodes_stripped_globallyaligned.uniques.sorted.96otus.fasta.fa

>usearch7.exe -usearch_global QS.20samples.good.barcodes_stripped.fasta -db otusn.QS.20samples.good.barcodes_stripped_globallyaligned.uniques.sorted.96otus.fasta.fa -strand plus -id 0.96 -uc otusn.QS.20samples.good.barcodes_stripped_globallyaligned.uniques.sorted.96otus.fasta.readmap.uc

>python >uc2otutab.py otusn.QS.20samples.good.barcodes_stripped_globallyaligned.uniques.sorted.96otus.fasta.readmap.uc > otusn.QS.20samples.good.barcodes_stripped_globallyaligned.uniques.sorted.96otus.fasta.readmap.uc.txt

OTU-table for singletons removed 96% OTUs:
>python >fasta_number.py QS.20samples.good.barcodes_stripped_globallyaligned.uniques.sorted.nosingletons.96otus.fasta OTU_ > otusn.QS.20samples.good.barcodes_stripped_globallyaligned.uniques.sorted.nosingletons.96otus.fasta.fa

>usearch7.exe -usearch_global QS.20samples.good.barcodes_stripped.fasta -db otusn.QS.20samples.good.barcodes_stripped_globallyaligned.uniques.sorted.nosingletons.96otus.fasta.fa -strand plus -id 0.96 -uc otusn.QS.20samples.good.barcodes_stripped_globallyaligned.uniques.sorted.nosingletons.96otus.fasta.readmap.uc

>python >uc2otutab.py otusn.QS.20samples.good.barcodes_stripped_globallyaligned.uniques.sorted.nosingletons.96otus.fasta.readmap.uc > otusn.QS.20samples.good.barcodes_stripped_globallyaligned.uniques.sorted.nosingletons.96otus.fasta.readmap.uc.txt

95%
>python >fasta_number.py QS.20samples.good.barcodes_stripped_globallyaligned.uniques.sorted.95otus.fasta OTU_ > otusn.QS.20samples.good.barcodes_stripped_globallyaligned.uniques.sorted.95otus.fasta.fa

>usearch7.exe -usearch_global QS.20samples.good.barcodes_stripped.fasta -db otusn.QS.20samples.good.barcodes_stripped_globallyaligned.uniques.sorted.95otus.fasta.fa -strand plus -id 0.95 -uc otusn.QS.20samples.good.barcodes_stripped_globallyaligned.uniques.sorted.95otus.fasta.readmap.uc

>python >uc2otutab.py otusn.QS.20samples.good.barcodes_stripped_globallyaligned.uniques.sorted.95otus.fasta.readmap.uc > otusn.QS.20samples.good.barcodes_stripped_globallyaligned.uniques.sorted.95otus.fasta.readmap.uc.txt

OTU-table for singletons removed 95% OTUs:
>python >fasta_number.py QS.20samples.good.barcodes_stripped_globallyaligned.uniques.sorted.nosingletons.95otus.fasta OTU_ > otusn.QS.20samples.good.barcodes_stripped_globallyaligned.uniques.sorted.nosingletons.95otus.fasta.fa

>usearch7.exe -usearch_global QS.20samples.good.barcodes_stripped.fasta -db otusn.QS.20samples.good.barcodes_stripped_globallyaligned.uniques.sorted.nosingletons.95otus.fasta.fa -strand plus -id 0.95 -uc otusn.QS.20samples.good.barcodes_stripped_globallyaligned.uniques.sorted.nosingletons.95otus.fasta.readmap.uc

>python >uc2otutab.py otusn.QS.20samples.good.barcodes_stripped_globallyaligned.uniques.sorted.nosingletons.95otus.fasta.readmap.uc > otusn.QS.20samples.good.barcodes_stripped_globallyaligned.uniques.sorted.nosingletons.95otus.fasta.readmap.uc.txt

90%
>python >fasta_number.py QS.20samples.good.barcodes_stripped_globallyaligned.uniques.sorted.90otus.fasta OTU_ > otusn.QS.20samples.good.barcodes_stripped_globallyaligned.uniques.sorted.90otus.fasta.fa

>usearch7.exe -usearch_global QS.20samples.good.barcodes_stripped.fasta -db otusn.QS.20samples.good.barcodes_stripped_globallyaligned.uniques.sorted.90otus.fasta.fa -strand plus -id 0.90 -uc otusn.QS.20samples.good.barcodes_stripped_globallyaligned.uniques.sorted.90otus.fasta.readmap.uc

>python >uc2otutab.py otusn.QS.20samples.good.barcodes_stripped_globallyaligned.uniques.sorted.90otus.fasta.readmap.uc > otusn.QS.20samples.good.barcodes_stripped_globallyaligned.uniques.sorted.90otus.fasta.readmap.uc.txt

OTU-table for singletons removed 90% OTUs:
>python >fasta_number.py QS.20samples.good.barcodes_stripped_globallyaligned.uniques.sorted.nosingletons.90otus.fasta OTU_ > otusn.QS.20samples.good.barcodes_stripped_globallyaligned.uniques.sorted.nosingletons.90otus.fasta.fa

>usearch7.exe -usearch_global QS.20samples.good.barcodes_stripped.fasta -db otusn.QS.20samples.good.barcodes_stripped_globallyaligned.uniques.sorted.nosingletons.90otus.fasta.fa -strand plus -id 0.90 -uc otusn.QS.20samples.good.barcodes_stripped_globallyaligned.uniques.sorted.nosingletons.90otus.fasta.readmap.uc

>python >uc2otutab.py otusn.QS.20samples.good.barcodes_stripped_globallyaligned.uniques.sorted.nosingletons.90otus.fasta.readmap.uc > otusn.QS.20samples.good.barcodes_stripped_globallyaligned.uniques.sorted.nosingletons.90otus.fasta.readmap.uc.txt
