# Supplementary material for: Bioinformatic Amplicon Read Processing Strategies Strongly Affect Eukaryotic Diversity and the Taxonomic Composition of Communities
Source: PLoS One. 2015 Jun 5;10(6):e0130035. doi: 10.1371/journal.pone.0130035 (PMC4457843; doi:10.1371/journal.pone.0130035)
Supplement: S4 Text — (TXT) [file pone.0130035.s005.txt]

Commands used for taxonomic assignment as exemplified with QIIME strategies:

#QIIME_UCHIME

#WITH SINGLETONS AND WITHOUT SINGLETONS
cp /home/qiime/Desktop/Shared_Folder/markus201214/QIIME_UCHIME/uclust_97otus/20samplescombined_seqs_nonchimeras_otusrep_set.fna $PWD/QIIME_UCHIME/20samplescombined_seqs_nonchimeras_otusrep_set.fna
cp /home/qiime/Desktop/Shared_Folder/markus201214/QIIME_UCHIME/uclust_97otus/20samplescombined_seqs_nonchimeras_no_singletons_rep_set.fasta $PWD/QIIME_UCHIME/20samplescombined_seqs_nonchimeras_no_singletons_rep_set.fasta
					
assign_taxonomy.py -i $PWD/QIIME_UCHIME/20samplescombined_seqs_nonchimeras_otusrep_set.fna -r /home/qiime/Desktop/Shared_Folder/Silva_111_post/eukaryotes_only/rep_set_euks/97_Silva_111_rep_set_euk.fasta -t /home/qiime/Desktop/Shared_Folder/Silva_111_post/eukaryotes_only/taxonomy_euks/97_Silva_111_taxa_map_euks.txt -o $PWD/QIIME_UCHIME/uclust/ --uclust_similarity 0.75

grep -c denovo 20samplescombined_seqs_nonchimeras_otusrep_set.fna 
2805
grep -c denovo 20samplescombined_seqs_nonchimeras_otusrep_set_tax_assignments.txt
2805
grep -c Unassigned 20samplescombined_seqs_nonchimeras_otusrep_set_tax_assignments.txt
7
grep -c denovo blastiin.txt 
7


parallel_assign_taxonomy_blast.py -i $PWD/QIIME_UCHIME/uclust/blastiin.fasta -o $PWD/QIIME_UCHIME/uclust/ -t /home/qiime/Desktop/Shared_Folder/Silva_111_post/eukaryotes_only/taxonomy_euks/97_Silva_111_taxa_map_euks.txt -r /home/qiime/Desktop/Shared_Folder/Silva_111_post/eukaryotes_only/rep_set_euks/97_Silva_111_rep_set_euk.fasta -O 3

grep -c denovo uclust_blast_tax.txt 
2805


#singletons removed

assign_taxonomy.py -i $PWD/QIIME_UCHIME/20samplescombined_seqs_nonchimeras_no_singletons_rep_set.fasta -r /home/qiime/Desktop/Shared_Folder/Silva_111_post/eukaryotes_only/rep_set_euks/97_Silva_111_rep_set_euk.fasta -t /home/qiime/Desktop/Shared_Folder/Silva_111_post/eukaryotes_only/taxonomy_euks/97_Silva_111_taxa_map_euks.txt -o $PWD/QIIME_UCHIME/uclust_no_singletons/ --uclust_similarity 0.75

grep -c denovo 20samplescombined_seqs_nonchimeras_no_singletons_rep_set.fasta 
1511
grep -c denovo 20samplescombined_seqs_nonchimeras_no_singletons_rep_set_tax_assignments.txt
1511
grep -c denovo blastiin.txt 
4
grep -c denovo QIIME_UCHIME_no_singletons.txt 
1507


parallel_assign_taxonomy_blast.py -i $PWD/QIIME_UCHIME/uclust_no_singletons/blastiin.fasta -o $PWD/QIIME_UCHIME/uclust_no_singletons/ -t /home/qiime/Desktop/Shared_Folder/Silva_111_post/eukaryotes_only/taxonomy_euks/97_Silva_111_taxa_map_euks.txt -r /home/qiime/Desktop/Shared_Folder/Silva_111_post/eukaryotes_only/rep_set_euks/97_Silva_111_rep_set_euk.fasta -O 3
grep -c denovo uclust_blast_tax.txt 
1511

#QIIME_CHIMERASLAYER

cp /home/qiime/Desktop/Shared_Folder/markus201214/QIIME_CHIMERASLAYER/uclust_97otus.chimeraslayer/20samplescombined_seqs_nonchimeras.chimeraslayer_rep_set.fna $PWD/QIIME_CHIMERASLAYER/20samplescombined_seqs_nonchimeras.chimeraslayer_rep_set.fna

grep -c denovo 20samplescombined_seqs_nonchimeras.chimeraslayer_rep_set.fna 
#7186

cp /home/qiime/Desktop/Shared_Folder/markus201214/QIIME_CHIMERASLAYER/uclust_97otus.chimeraslayer/20samplescombined_seqs_nonchimeras.chimeraslayer_no_singletons_rep_set.fasta $PWD/QIIME_CHIMERASLAYER/20samplescombined_seqs_nonchimeras.chimeraslayer_no_singletons_rep_set.fasta

grep -c denovo 20samplescombined_seqs_nonchimeras.chimeraslayer_no_singletons_rep_set.fasta 
#3476

assign_taxonomy.py -i $PWD/QIIME_CHIMERASLAYER/20samplescombined_seqs_nonchimeras.chimeraslayer_rep_set.fna -r /home/qiime/Desktop/Shared_Folder/Silva_111_post/eukaryotes_only/rep_set_euks/97_Silva_111_rep_set_euk.fasta -t /home/qiime/Desktop/Shared_Folder/Silva_111_post/eukaryotes_only/taxonomy_euks/97_Silva_111_taxa_map_euks.txt -o $PWD/QIIME_CHIMERASLAYER/uclust --uclust_similarity 0.75

grep -c denovo QIIME_CHIMERASLAYER.txt 
#7177
grep -c denovo 20samplescombined_seqs_nonchimeras.chimeraslayer_rep_set_tax_assignments.txt
#7186
grep -c denovo blastiin.txt
#9


parallel_assign_taxonomy_blast.py -i $PWD/QIIME_CHIMERASLAYER/uclust/blastiin.fasta -o $PWD/QIIME_CHIMERASLAYER/uclust -t /home/qiime/Desktop/Shared_Folder/Silva_111_post/eukaryotes_only/taxonomy_euks/97_Silva_111_taxa_map_euks.txt -r /home/qiime/Desktop/Shared_Folder/Silva_111_post/eukaryotes_only/rep_set_euks/97_Silva_111_rep_set_euk.fasta

grep -c denovo uclust_blast_tax.txt 
#7186

#singletons removed

assign_taxonomy.py -i $PWD/QIIME_CHIMERASLAYER/20samplescombined_seqs_nonchimeras.chimeraslayer_no_singletons_rep_set.fasta -r /home/qiime/Desktop/Shared_Folder/Silva_111_post/eukaryotes_only/rep_set_euks/97_Silva_111_rep_set_euk.fasta -t /home/qiime/Desktop/Shared_Folder/Silva_111_post/eukaryotes_only/taxonomy_euks/97_Silva_111_taxa_map_euks.txt -o $PWD/QIIME_CHIMERASLAYER/uclust_no_singletons --uclust_similarity 0.75

grep -c denovo 20samplescombined_seqs_nonchimeras.chimeraslayer_no_singletons_rep_set_tax_assignments.txt
#3476

parallel_assign_taxonomy_blast.py -i $PWD/QIIME_CHIMERASLAYER/uclust_no_singletons/blastiin.fasta -o $PWD/QIIME_CHIMERASLAYER/uclust_no_singletons -t /home/qiime/Desktop/Shared_Folder/Silva_111_post/eukaryotes_only/taxonomy_euks/97_Silva_111_taxa_map_euks.txt -r /home/qiime/Desktop/Shared_Folder/Silva_111_post/eukaryotes_only/rep_set_euks/97_Silva_111_rep_set_euk.fasta

grep -c denovo blastiin.txt
4

grep -c denovo QIIME_CHIMERASLAYER_no_singletons.txt 
3472

grep -c denovo uclust_blast_tax.txt
3476


#QIIME_CHIMERASLAYER_SILVA

cp /home/qiime/Desktop/Shared_Folder/markus201214/QIIME_CHIMERASLAYER_SILVA/uclust_97otus/20samplescombined_seqs_nonchimeras_97rep_set.fna $PWD/QIIME_CHIMERASLAYER_SILVA/20samplescombined_seqs_nonchimeras_97rep_set.fna

cp /home/qiime/Desktop/Shared_Folder/markus201214/QIIME_CHIMERASLAYER_SILVA/uclust_97otus/20samplescombined_seqs_nonchimeras_97rep_set_no_singletons.fasta $PWD/QIIME_CHIMERASLAYER_SILVA/20samplescombined_seqs_nonchimeras_97rep_set_no_singletons.fasta

grep -c denovo 20samplescombined_seqs_nonchimeras_97otu_table.txt
grep -c denovo 20samplescombined_seqs_nonchimeras_97rep_set.fna
28889

grep -c denovo 20samplescombined_seqs_nonchimeras_97rep_set_tax_assignments.txt
28889

assign_taxonomy.py -i $PWD/QIIME_CHIMERASLAYER_SILVA/20samplescombined_seqs_nonchimeras_97rep_set.fna
 -r /home/qiime/Desktop/Shared_Folder/Silva_111_post/eukaryotes_only/rep_set_euks/97_Silva_111_rep_set_euk.fasta -t /home/qiime/Desktop/Shared_Folder/Silva_111_post/eukaryotes_only/taxonomy_euks/97_Silva_111_taxa_map_euks.txt -o $PWD/QIIME_CHIMERASLAYER_SILVA/uclust --uclust_similarity 0.75

grep -c denovo QIIME_CHIMERASLAYER_SILVA.txt 
28879

grep -c denovo blastiin.txt
10

parallel_assign_taxonomy_blast.py -i $PWD/QIIME_CHIMERASLAYER_SILVA/uclust/blastiin.fasta -o $PWD/QIIME_CHIMERASLAYER_SILVA/uclust -t /home/qiime/Desktop/Shared_Folder/Silva_111_post/eukaryotes_only/taxonomy_euks/97_Silva_111_taxa_map_euks.txt -r /home/qiime/Desktop/Shared_Folder/Silva_111_post/eukaryotes_only/rep_set_euks/97_Silva_111_rep_set_euk.fasta 

grep -c denovo uclust_blast_tax.txt 
28889


#singletons removed
grep -c denovo 20samplescombined_seqs_nonchimeras_97rep_set_no_singletons_tax_assignments.txt
6667
 grep -c denovo 20samplescombined_seqs_nonchimeras_97rep_set_no_singletons.fasta
6667


assign_taxonomy.py -i $PWD/QIIME_CHIMERASLAYER_SILVA/20samplescombined_seqs_nonchimeras_97rep_set.fna -r /home/qiime/Desktop/Shared_Folder/Silva_111_post/eukaryotes_only/rep_set_euks/97_Silva_111_rep_set_euk.fasta -t /home/qiime/Desktop/Shared_Folder/Silva_111_post/eukaryotes_only/taxonomy_euks/97_Silva_111_taxa_map_euks.txt -o $PWD/QIIME_CHIMERASLAYER_SILVA/uclust --uclust_similarity 0.75

 grep -c denovo QIIME_CHIMERASLAYER_SILVA_no_singletons.txt 
6664

grep -c denovo blastiin.txt 
3


parallel_assign_taxonomy_blast.py -i $PWD/QIIME_CHIMERASLAYER_SILVA/uclust_no_singletons/blastiin.fasta -o $PWD/QIIME_CHIMERASLAYER_SILVA/uclust_no_singletons -t /home/qiime/Desktop/Shared_Folder/Silva_111_post/eukaryotes_only/taxonomy_euks/97_Silva_111_taxa_map_euks.txt -r /home/qiime/Desktop/Shared_Folder/Silva_111_post/eukaryotes_only/rep_set_euks/97_Silva_111_rep_set_euk.fasta 

grep -c denovo uclust_blast_tax.txt 
6667


#QIIME_DENOISER

cp /home/qiime/Desktop/Shared_Folder/markus201214/QIIME_DENOISER/denoised_uclust_97otus/inflated_comb232_97otusrep_set.fna $PWD/QIIME_DENOISER/inflated_comb232_97otusrep_set.fna
cp /home/qiime/Desktop/Shared_Folder/markus201214/QIIME_DENOISER/denoised_uclust_97otus/inflated_comb232_97_no_singletons_rep_set.fasta $PWD/QIIME_DENOISER/inflated_comb232_97_no_singletons_rep_set.fasta

assign_taxonomy.py -i $PWD/QIIME_DENOISER/inflated_comb232_97otusrep_set.fna -r /home/qiime/Desktop/Shared_Folder/Silva_111_post/eukaryotes_only/rep_set_euks/97_Silva_111_rep_set_euk.fasta -t /home/qiime/Desktop/Shared_Folder/Silva_111_post/eukaryotes_only/taxonomy_euks/97_Silva_111_taxa_map_euks.txt -o $PWD/QIIME_DENOISER/uclust/ --uclust_similarity 0.75

grep -c denovo inflated_comb232_97otusrep_set.fna 
1148

grep -c denovo inflated_comb232_97otusrep_set_tax_assignments.txt
1148
grep -c denovo blastiin.txt
9

grep -c denovo QIIME_DENOISER.txt 1139


parallel_assign_taxonomy_blast.py -i $PWD/QIIME_DENOISER/uclust/blastiin.fasta -o $PWD/QIIME_DENOISER/uclust -t /home/qiime/Desktop/Shared_Folder/Silva_111_post/eukaryotes_only/taxonomy_euks/97_Silva_111_taxa_map_euks.txt -r /home/qiime/Desktop/Shared_Folder/Silva_111_post/eukaryotes_only/rep_set_euks/97_Silva_111_rep_set_euk.fasta -O 3

grep -c denovo uclust_blast_tax.txt 
1148

#singletons removed

assign_taxonomy.py -i $PWD/QIIME_DENOISER/inflated_comb232_97_no_singletons_rep_set.fasta -r /home/qiime/Desktop/Shared_Folder/Silva_111_post/eukaryotes_only/rep_set_euks/97_Silva_111_rep_set_euk.fasta -t /home/qiime/Desktop/Shared_Folder/Silva_111_post/eukaryotes_only/taxonomy_euks/97_Silva_111_taxa_map_euks.txt -o $PWD/QIIME_DENOISER/uclust_no_singletons/ --uclust_similarity 0.75

grep -c denovo inflated_comb232_97_no_singletons_rep_set.fasta 
893
grep -c denovo inflated_comb232_97_no_singletons_rep_set_tax_assignments.txt
893
grep -c denovo QIIME_DENOISER_no_singletons.txt 
890
grep -c denovo blastiin.txt 
3


parallel_assign_taxonomy_blast.py -i $PWD/QIIME_DENOISER/uclust_no_singletons/blastiin.fasta -o $PWD/QIIME_DENOISER/uclust_no_singletons -t /home/qiime/Desktop/Shared_Folder/Silva_111_post/eukaryotes_only/taxonomy_euks/97_Silva_111_taxa_map_euks.txt -r /home/qiime/Desktop/Shared_Folder/Silva_111_post/eukaryotes_only/rep_set_euks/97_Silva_111_rep_set_euk.fasta -O 3

grep -c denovo uclust_blast_tax.txt 
893


#QIIME_DENOISER_UCHIME

cp /home/qiime/Desktop/Shared_Folder/markus201214/QIIME_DENOISER_UCHIME/denoised_uclust_97otus/inflated_comb232_nonchimeras_97otusrep_set.fna $PWD/QIIME_DENOISER_UCHIME/inflated_comb232_nonchimeras_97otusrep_set.fna
cp /home/qiime/Desktop/Shared_Folder/markus201214/QIIME_DENOISER_UCHIME/denoised_uclust_97otus/inflated_comb232_nonchimeras_97otus_no_singletons_rep_set.fasta $PWD/QIIME_DENOISER_UCHIME/inflated_comb232_nonchimeras_97otus_no_singletons_rep_set.fasta

assign_taxonomy.py -i $PWD/QIIME_DENOISER_UCHIME/inflated_comb232_nonchimeras_97otusrep_set.fna -r /home/qiime/Desktop/Shared_Folder/Silva_111_post/eukaryotes_only/rep_set_euks/97_Silva_111_rep_set_euk.fasta -t /home/qiime/Desktop/Shared_Folder/Silva_111_post/eukaryotes_only/taxonomy_euks/97_Silva_111_taxa_map_euks.txt -o $PWD/QIIME_DENOISER_UCHIME/uclust/ --uclust_similarity 0.75

grep -c denovo inflated_comb232_nonchimeras_97otusrep_set.fna 
293
 grep -c denovo inflated_comb232_nonchimeras_97otusrep_set_tax_assignments.txt 
293
grep -c denovo QIIME_DENOISER_UCHIME.txt 
287
grep -c denovo blastiin.txt
6


parallel_assign_taxonomy_blast.py -i $PWD/QIIME_DENOISER_UCHIME/uclust/blastiin.fasta -o $PWD/QIIME_DENOISER_UCHIME/uclust -t /home/qiime/Desktop/Shared_Folder/Silva_111_post/eukaryotes_only/taxonomy_euks/97_Silva_111_taxa_map_euks.txt -r /home/qiime/Desktop/Shared_Folder/Silva_111_post/eukaryotes_only/rep_set_euks/97_Silva_111_rep_set_euk.fasta -O 3

grep -c denovo uclust_blast_tax.txt 
293


#singletons removed

assign_taxonomy.py -i $PWD/QIIME_DENOISER_UCHIME/inflated_comb232_nonchimeras_97otus_no_singletons_rep_set.fasta -r /home/qiime/Desktop/Shared_Folder/Silva_111_post/eukaryotes_only/rep_set_euks/97_Silva_111_rep_set_euk.fasta -t /home/qiime/Desktop/Shared_Folder/Silva_111_post/eukaryotes_only/taxonomy_euks/97_Silva_111_taxa_map_euks.txt -o $PWD/QIIME_DENOISER_UCHIME/uclust_no_singletons/ --uclust_similarity 0.75

grep -c denovo inflated_comb232_nonchimeras_97otus_no_singletons_rep_set.fasta 
237
grep -c denovo inflated_comb232_nonchimeras_97otus_no_singletons_rep_set_tax_assignments.txt
237
grep -c denovo QIIME_DENOISER_UCHIME_no_singletons.txt 
234
 grep -c denovo blastiin.txt
3


parallel_assign_taxonomy_blast.py -i $PWD/QIIME_DENOISER_UCHIME/uclust_no_singletons/blastiin.fasta -o $PWD/QIIME_DENOISER_UCHIME/uclust_no_singletons -t /home/qiime/Desktop/Shared_Folder/Silva_111_post/eukaryotes_only/taxonomy_euks/97_Silva_111_taxa_map_euks.txt -r /home/qiime/Desktop/Shared_Folder/Silva_111_post/eukaryotes_only/rep_set_euks/97_Silva_111_rep_set_euk.fasta -O 3

grep -c denovo uclust_blast_tax.txt 
237
